# Supplementary material for: Revised Cornechiniscus (Heterotardigrada) and new phylogenetic analyses negate echiniscid subfamilies and tribes
Source: R Soc Open Sci. 2020 Jun 10;7(6):200581. doi: 10.1098/rsos.200581 (PMC7353990; doi:10.1098/rsos.200581)
Supplement: Concatenated 18S+28S rRNA dataset for the main phylogeny [file rsos200581supp1.fasta]

>1_Ech_tes
ACAGTTATTTTACATGGATAACTGTGGTAATTCTAGAGCTAATACATGCAGCAAGC-CTT
GA-CCC-TTACGGGC-A-AGGCGCAGTTATTAGATCAAAAACCAATCGGTTGTGTC---T
TCGGATACAGCCGTTTTCTTGGTGACTCTGAGTAACCACAGCGAACCGTATGGCC-TCGT
GCTCGACGGTCTGTCAGTCAAGCAACTGCCTTATCAGCTTGTTGTTAGGTTATATGCCTA
ACAAGGCTTCAACGGGTAACGAACGATCGGGGTCGGATATCGGAGAGGGAGCTTGAGAAA
CGGCTACCACTTCCAAGGAAGGCAGCAGGCGCGCAAATTACCCACTCTCGGCATGAGGAG
GTAGCGATAAAATGTATCGATGCGGGGCCATTAGTGCCTTCGTAATCGGAATGAGTACAC
TTTAAATCCTATAACAAGGACCTATTGGAGGGCAAGTCTGGTGCCAGCAGCCGCGGTAAT
TCCAGCTCCAATAGCGTATATTAATGCTGCTGCGGTTAAAAAGCTCGTAGTCGGATCTGG
GTTACCGGCGGGTACCACATGTTGC-TTCATGCAGCATGTTGTGTACTATACGTGTCGCT
T--CGGCGGCACTGCCAGTGTAGC---GCCTC----ATGTAGGT-TGTTACGCTGGTCGC
CGGAACCACGGGCCGGGTTGAGCAGCATGCTCTTTACTGAGTGTGTTGTTTACTCGGTGC
GTTTACTTTGAAAAAATTGGAGTGCTCAAAGCAAGCGTACAGTCGC--TA-TG-CGGCTT
GAACAGTGGTGCATGGAATAATGGAATAGGGCCTCGGTTCTATTTTGTTGGTTTT-CAGA
TATCGAGGTAATGATTAAGAGGGACAGTCGGGGACATTTGTATTGCGACGTTAGAGGTGA
AATTCTTGGATCGTCGCAAGACACACTAATGCGAAAGCATT-GTCTAGCATGTTTTCATT
GATCAACAACAGGGATATT-CTCAGTAACGGCGAGTGAAGA-GAATGGAGCCCAGCGCTG
AATCGTATTGCTTGCAAGAGTAGTACGACATGTAGCGTGAAACTGGCGGCTGTTGCTGTT
GCCGA-TGCGTGTAAGTCTTCTTGAGCGGGGCTCAG-TCCCAGAGATGGTGCTAGGCCCG
TATCGCGCATGGCAAGTACAGCGACGCCCGCTTGTGGAGAGTCAGGTTGTTTGGGAACAC
AATCTAAAGCCGGTGGTACACTCCATCGAAGGCTAAATATGGCCACAAGTCCGATAGCGA
ACAAGTACCGTGAGGGAAAATTGAAAAGCACTTTGAAGAGAGAGCGAAATAGTGCGTGAA
ACCGCTTAGAGGCAAGCAGATGGATTCTCGAAGGTGTGCATAGGA--------T-TTGT-
--------TTCCTAGTTCTCACGCCACCACTGTTG-------TTGA-CGTGCACCACGCA
CTGATATTTGGACGCTTGAGATTGGGAC--TTGTGCCTGCTCGAGACGCTCGGTATCAAT
TGCGTTGAGT--TGTTGTGGCATGCAATAACAGCGCAGAGCA-TATGTCGTCGCTG-TAA
AGCGCCGACTGTGGCCGCTTGCTGATGC------ATTGTCGTTGTG---GCGAGGCGCAA
GCTTCGACATGCG-ATATGTGTTGCAAATCGGCTATTAGTACCGGCATGACGACTTACAA
GACTCGGTGGCGAGTAGA
>10_Ech_med
????????TTTACATGGATAACTGTGGTAATTCTAGAGCTAATACATGCAGCAAGC-CTT
GA--CC-TTACGGGC-A-AGGCGCAGTTATTAGATCAAAAACCAATCGGTTGTATC---T
TCGGATATAGCCGTTAGCTTGGTGACTCTGAGTAACCACAGCGAACCGTATGGCC-TTGT
GCTCGACGGTCTGTCAGTCAAGCAACTGCCTTATCAGCTTGTTGTTAGGTTATATGCCTA
ACAAGGCTTCAACGGGTAACGAACGATCGGGGTCGGATATCGGAGAGGGAGCTTGAGAAA
CGGCTACCACTTCCAAGGAAGGCAGCAGGCGCGCAAATTACCCACTCTCGGCATGAGGAG
GTAGCGATAAAATGTATCGATGCGGGGCCATTAGTGCCTTCGTAATCGGAATGAGTACAC
TTTAAATCCTATAACAAGGACCTATTGGAGGGCAAGTCTGGTGCCAGCAGCCGCGGTAAT
TCCAGCTCCAATAGCGTATATTAATGCTGCTGCGGTTAAAAAGCTCGTAGTCGGATCTGG
GTTACCGGCGGGTACCGCATGTTGC-TTCATGCAGCATGTTGTGTACTATACGTGTCGCT
T--CGGCGGCACTGCCAGTGTAACGTTGCCTC----ACGTAGGTGCGTTACGCTGGTCGC
CGGAACCACGGGCCGGGTTGAGCAGCATGCTCTTAACTGAGTGTGTTGTTTACTCGGTGC
GTTTACTTTGAAAAAATTGGAGTGCTCAAAGCAAGCGTACAGTCGC--TA-TG-CGGCTT
GAACAGTGGTGCATGGAATAATGGAATAGGGCCTCGGTTCTATTTTGTTGGTTTT-AAGA
TATCGAGGTAATGATTAAGAGGGACAGACGGGGACGTTTGTATTGCGACGTTAGAGGTGA
AATTCTTGGATCGTCGCAAGACACACTAATGCGAAAGCATTCGTCTAGAATGTTTTCATT
GATCAACAACAGGGATATT-CTTAGTAACGGCGAGTGAAGA-GAATACAGCCCAGCGCTG
AATCGTATTGCTTGAAAGGGTGATACGACATGTAGCGTGAAACTGGCGGCTGTTGATGTT
GTCGA-TGCGTGTAAGTCTTCTTGAGCGGGGCTCAG-TCCCAGAGATGGTGCTAGGCCCG
TATCGCGCGTGACAAGTACAGCAACGCCCGCTTGTGGAGAGTCAGGTTGTTTGGGAACAC
AATCTAAAGCCGGTGGTACACTCCATCGAAGGCTAAATATGACCACGAGTCCGATAGCGA
ACAAGTACCGTGAGGGAAAATTGAAAAGCACTTTGAAGAGAGAGCGAAATAGTGCGTGAA
ACCGCTTAGAGGCAAGCAGATGGATTCTCGAAGGTGTGCATAGGA--------T-TTAT-
--------TTCCTAGTTCTCACGCCACCACTGTTG-------TTGA-CGTGCACCATGCG
CTGACATTTGGACGCTTGAGATTGGGAC--TCGTGCCTGCTTGAGACGCTCGGTGTTGGA
CGTGTTGAGT--TTTTGTGGCATGCAATAACAGAGCAGAGCA-ATTGTCGTCGCTG-TAA
AGCGCCGACTGTGGCCGCTTGCTGATGC------ATTGTTGTTGTG---GCGAGGCGCAA
GCTTCGACATGCG-ATATGTGTTGCAAATCGGCTATTAGTACCGGCAAGACGACTT-TAA
GACTCGGTGGCGAGTAGA
>11_Ech_gra
???GTTATTTTACATGGATAACTGTGGTAATTCTAGAGCTAATACATGCAGCAAGC-CTT
GA-CCC-TTACGGGC-A-AGGCGCAGTTATTAGATCAAAAACCAATCGGTTGCATC---T
TCGGATGTAGCCGTTAGTTTGGTGACTCTGAGTAACCACAGCGAACCGTATGGCC-TCGT
GCTCGACGGTCTGTCAGTCAAGCAACTGCCTTATCAGCTTGTTGTTAGGTTATATGCCTA
ACAAGGCTTCAACGGGTAACGAACGATCGGGGTCGGATATCGGAGAGGGAGCTTGAGAAA
CGGCTACCACTTCCAAGGAAGGCAGCAGGCGCGCAAATTACCCACTCTCGGCATGAGGAG
GTAGCGATAAAATGTATCGATGCGGGGCCATTAGTGCCTTCGTAATCGGAATGAGTACAC
TTTAAATCCTATAACAAGGACCTATTGGAGGGCAAGTCTGGTGCCAGCAGCCGCGGTAAT
TCCAGCTCCAATAGCGTATATTAATGCTGCTGCGGTTAAAAAGCTCGTAGTCGGATCTGG
GTTACCGGCGGGTACCGCATGTTGC-TTCATGCAGCATGTTGTGTACTATACGTGTCGCT
T--CGGCGGCACTGCCAGTGTAATGCTGCCTC----ACG--GGTACGTTACGCTGGTCGC
CGGAACCACGGGCCGGGTTGAGCAGCATGCTCTTCATTGGGTGTGTTGTTTACTCGGTGC
GTTTACTTTGAAAAAATTGGAGTGCTCAAAGCAAGCGTACAGTCGC--TA-TG-CGGCTT
GAACAGTGGTGCATGGAATAATGAAATAGGGCCTCGGTTCTATTTTGTTGGTTTC-AAGA
TATCGAGGTAATGATTAAGAGGGACAGACGGGGACGTTTGTATTGCGACGTTAGAGGTGA
AATTCTTGGATCGTCGCAAGACACACTAATGCGAAAGCATTCGTCTAGAATGTTTTCATT
GATCAACAACAGGGATATT-CTTAGTAACGGCGAGTGAAGA-GAATACAGCCCAGCGCTG
AATCGTACTGCTTGAAAGGGTGATACGACATGTAGCGTGAAACTGGCGGCTGTTGATGTT
GTCGA-TGCGTGTAAGTCTTCTTGAGCGGGGCTCAG-TCCCAGAGATGGTGCTAGGCCCG
TATCGCGCATGACAAGTACAACAACGCCCGCTTGTGGAGAGTCAGGTTGTTTGGGAACAC
AATCTAAAGCCGGTGGTACACTCCATCGAAGGCTAAATATGACCACGAGTCCGATAGCGA
ACAAGTACCGTGAGGGAAAATTGAAAAGCACTTTGAAGAGAGAGCGAAATAGTGCGTGAA
ACCGCTTAGAGGCAAGCAGATGGATTCTCGAAGGTGTGCATAGGA--------T-TTAT-
--------TTCCTAGTTCTCACGCCACCACTGTTG-------TTGA-CGTGCACCATGCG
CTGACATTTGGACGCTTGAGATTGGGAC--TCGTGCCTGCTTGAGACGCTCGGTGTTGGA
CGTGTTGAGT--TTTTGTGGCATGCAATAACAGAGCAGAGCA-TTTGTCGTCGCTG-TAT
AGCGCCGACTGTGGCCGCTTGCTGATGC------ATTGTCGTTGTG---GCGAGGCGCAA
GCTTCGACATGCG-ATATGCGTTGCAAATCGGCTATTAGTACCGGCAAGACGACTT-TAA
GACTCGGTGGCGAGTAGA
>12_Ech_gra2
ACAGTTATTTTACATGGATAACTGTGGTAATTCTAGAGCTAATACATGCAGCAAGC-CTT
GA-CCC-TTACGGGC-A-AGGCGCAGTTATCAGATCAAAAACCAATCGGTTGCATC---T
TCGGATGTAGCCGTTAGCTTGGTGACTCTGAGTAACCACAGCGAACCGTATGGCC-TCGT
GCTCGACGATCTGTCAGTCAAGCAACTGCCTTATCAGCTTGTTGTTAGGTTATATGCCTA
ACAAGGCTTCAACGGGTAACGAACGATCGGGGTCGGATATCGGAGAGGGAGCTTGAGAAA
CGGCTACCACTTCCAAGGAAGGCAGCAGGCGCGCAAATTACCCACTCTCGGCATGAGGAG
GTAGCGATAAAATGTATCGATGCGGGGCCATTAGTGCCTTCGTAATCGGAATGAGTACAC
TTTAAATCCTATAACAAGGACCTATTGGAGGGCAAGTCTGGTGCCAGCAGCCGCGGTAAT
TCCAGCTCCAATAGCGTATATTAATGCTGCTGCGGTTAAAAAGCTCGTAGTCGGATCTGG
GTTACCGGCGGGTACCGCATGTTGC-TTCATGCAGCATGTTGTGTACTATACGTGTCGCT
T--CGGCGGCACTGCCAGTGTAATGCTGCCTC----ACG--GGTACGTTACGCTGGTCGC
CGGAACCACGGGCCGGGTTGAGCACCATGCTCTTCATGGGGTGTGTTGTTTACTCGGTGC
GTTTACTTTGAAAAAATTGGAGTGCTCAAAGCAAGCGTACAGTCGC--TA-TG-CGGCTT
GAACAGTGGTGCATGGAATAATGAAATAGGGCCTCGGTTCTATTTTGTTGGTTTT-AAGA
TATCGAGGTAATGATTAAGAGGGACAGACGGGGACGTTTGTATTGCGACGTTAGAGGTGA
AATTCTTGGATCGTCGCAAGACACACTAATGCGAAAGCATTCGTCTAGAATGTTTTCATT
GATCAA??????????????????????????????????????????????????????
????????????????????????????????????????????????????????????
????????????????????????????????????????????????????????????
????????????????????????????????????????????????????????????
????????????????????????????????????????????????????????????
????????????????????????????????????????????????????????????
????????????????????????????????????????????????????????????
????????????????????????????????????????????????????????????
????????????????????????????????????????????????????????????
????????????????????????????????????????????????????????????
????????????????????????????????????????????????????????????
????????????????????????????????????????????????????????????
??????????????????
>13_Ech_spi
ACAGTTATTATACATGGATAACTGTGGTAATTCTAGAGCTAATACATGCAGCAAGC-CTT
GA-CCC-TTACGGGC-A-AGGCGCAGTTATTAGATCAAAAACCAATCGGTTGTGTC---T
TCGGATACAACCGTTAGCTTGGTGACTCTGAGTAACCACAGCGAACCGTATGGCC-TCGT
GCTCGACGGTCTGTCAGTCAAGCAACTGCCTTATCAGCTTGTTGTTAGGTTATATGCCTA
ACAAGGCTTCAACGGGTAACGAACGATCGGGGTCGGATATCGGAGAGGGAGCTTGAGAAA
CGGCTACCACTTCCAAGGAAGGCAGCAGGCGCGCAAATTACCCACTCTCGGCATGAGGAG
GTAGCGATAAAATGTATCGATGCGGGGCCATTAGTGCCTTCGTAATCGGAATGAGTACAC
TTTAAATCCTATAACAAGGACCTATTGGAGGGCAAGTCTGGTGCCAGCAGCCGCGGTAAT
TCCAGCTCCAATAGCGTATATTAATGCTGCTGCGGTTAAAAAGCTCGTAGTCGGATCTGG
GTAACCGGCGGGTACCGCATGTTGC-TTCACGCAGCATGTTGTGTACTATACGTGTCGCT
T--CGGCGGCACTGCCAGTGTAATTGTGCCTC----ACGTAGGTACGTTACGCTGGTCGC
CGGTACCACGAGCCGGGCTAAGCGGCATGCTCTTAATTGGGTGTGTTGTTTACTCGGTGC
GTTTACTTTGAAAAAATTGGAGTGCTCAAAGCAAGCGTACAGTCGC--TA-TG-CGGCTT
GAACAGTGGTGCATGGAATAATGGAATAGGGCCTCGGTTCTATTTTGTTGGTTTT-AAGA
TATCGAGGTAATGATTAAGAGGGACAGACGGGGACGTTTGTATTGCGACGTTAGAGGTGA
AATTCTTGGATCGTCGCAAGACACACTAATGCGAAAGCATTCGTCTAGCATGTTTTCATT
GATCAA??????????????????????????????????????????????????????
????????????????????????????????????????????????????????????
????????????????????????????????????????????????????????????
????????????????????????????????????????????????????????????
????????????????????????????????????????????????????????????
????????????????????????????????????????????????????????????
????????????????????????????????????????????????????????????
????????????????????????????????????????????????????????????
????????????????????????????????????????????????????????????
????????????????????????????????????????????????????????????
????????????????????????????????????????????????????????????
????????????????????????????????????????????????????????????
??????????????????
>14_Ech_man
????TTATTATACATGGATAACTGTGGTAATTCTAGAGCTAATACATGCAGCAAGC-CTT
GA-CCC-TTACGGGC-A-AGGCGCAGTTATTAGATCAAAAACCAATCGGTTGTGTC---T
TCGGATGCAGCCGTTAGCTTGGTGACTCTGAGTAACCACAGCGAACCGTATGGCC-TCGT
GCTCGACGGTCTGTCAGTCAAGCAACTGCCTTATCAGCTTGTTGTTAGGTTATATGCCTA
ACAAGGCTTCAACGGGTAACGAACGATCGGGGTCGGATATCGGAGAGGGAGCTTGAGAAA
CGGCTACCACTTCCAAGGAAGGCAGCAGGCGCGCAAATTACCCACTCTCGGCATGAGGAG
GTAGCGATAAAATGTATCGATGCGGGGCCATTAGTGCCTTCGTAATCGGAATGAGTACAC
TTTAAATCCTATAACAAGGACCTATTGGAGGGCAAGTCTGGTGCCAGCAGCCGCGGTAAT
TCCAGCTCCAATAGCGTATATTAATGCTGCTGCGGTTAAAAAGCTCGTAGTCGGATCTGG
GTTACCGGCGGGTACCGCATGTTGC-TTCACGCAGCATGTTGTGTACTATACGTGTCGCT
T--CGGCGGCACTGCCAGTGTAATAGTGCCTC----ACGTAGGTACGTTACGCTGGTCGC
CGGAACCACGAGCCGGGTTGAGCAGCATGCTCTTAATTGAGTGTGCTGTTTACTCGGTGC
GTTTACTTTGAAAAAATTGGAGTGCTCAAAGCAAGCGTACAGTCGC--TA-TG-CGGCTT
GAACAGTGGTGCATGGAATAATGGAATAGGGCCTCGGTTCTATTTTGTTGGTTTT-AAGA
TATCGAGGTAATGATTAAGAGGGACAGACGGGGACGTTTGTATTGCGACGTTAGAGGTGA
AATTCTTGGATCGTCGCAAGACACACTAATGCGAAAGCATTCGTCTAGCATGTTTTCATT
GATCAACAACAGGGATATT-CTCAGTAACGGCGAGTGAAGA-GAATACAGCCCAGCGCTG
AATCGTGCTGCTTGCAAGAGTAGTACGACATGTAGCGTGAAACTGGCGGCTGTTGATGTT
GTCGA-TGCGTGTAAGTCTTCTTGAGCGGGGCTCAG-TCCCAGAGATGGTGCTAGGCCCG
TATCGCGCGTGACAAGTACATCGACGCCCGCTTGTGGAGAGTCAGGTTGTTTGGGAACAC
AATCTAAAGCCGGTGGTACACTCCATCGAAGGCTAAATATGGCCACGAGTCCGATAGCGA
ACAAGTACCGTGAGGGAAAATTGAAAAGCACTTTGAAGAGAGAGCGAAATAGTGCGTGAA
ACCGCTTAGAGGCAAGCAGATGGATTCTCGAAGGTGTGCATAGGA--------T-TGAT-
--------TTCCTAGTTCTCACGCCACCGCTGTTG-------TTGA-CGTGCACCATACG
CTGACATTTGGACGCTTGAGATTGGGAC--TTGTGCCTGCTTGAGACGCTCGGTGTCGGA
CGTATTGAGTTGTTTCGTGGCATGCAATAACAGAGCAGAGCA-TTTGTCGTCGCTG-TAA
AGCGCCGACTGTGGCCGCTTGCTGATGC------ATTGTTGTTGTG---GCGAGACGCAA
GTTTCGACATGCG-ATATGTATTGCAACTCGGCTATTAGTACCGGCAAGACGACTT-TAA
GACTCGGTGGCGAGTAGA
>15_Ech_man2
????TTATTATACATGGATAACTGTGGTAATTCTAGAGCTAATACATGCAGCAAGC-CTT
GA-CCC-TTACGGGC-A-AGGCGCAGTTATTAGATCAAAAACCAATCGGTTGTGTC---T
TCGGATGCAGCCGTTAGCTTGGTGACTCTGAGTAACCACAGCGAACCGTATGGCC-TCGT
GCTCGACGGTCTGTCAGTCAAGCAACTGCCTTATCAGCTTGTTGTTAGGTTATATGCCTA
ACAAGGCTTCAACGGGTAACGAACGATCGGGGTCGGATATCGGAGAGGGAGCTTGAGAAA
CGGCTACCACTTCCAAGGAAGGCAGCAGGCGCGCAAATTACCCACTCTCGGCATGAGGAG
GTAGCGATAAAATGTATCGATGCGGGGCCATTAGTGCCTTCGTAATCGGAATGAGTACAC
TTTAAATCCTATAACAAGGACCTATTGGAGGGCAAGTCTGGTGCCAGCAGCCGCGGTAAT
TCCAGCTCCAATAGCGTATATTAATGCTGCTGCGGTTAAAAAGCTCGTAGTCGGATCTGG
GTTACCGGCGGGTACCGCATGTTGC-TTCACGCAGCATGTTGTGTACTATACGTGTCGCT
T--CGGCGGCACTGCCAGTGTAATAGTGCCTC----ACGTAGGTACGTTACGCTGGTCGC
CGGAACCACGAGCCGGGTTGAGCAGCATGCTCTTAATTGAGTGTGCTGTTTACTCGGTGC
GTTTACTTTGAAAAAATTGGAGTGCTCAAAGCAAGCGTACAGTCGC--TA-TG-CGGCTT
GAACAGTGGTGCATGGAATAATGGAATAGGGCCTCGGTTCTATTTTGTTGGTTTT-AAGA
TATCGAGGTAATGATTAAGAGGGACAGACGGGGACGTTTGTATTGCGACGTTAGAGGTGA
AATTCTTGGATCGTCGCAAGACACACTAATGCGAAAGCATTCGTCTAGCATGTTTTCATT
GATCAACAACAGGGATATT-CTCAGTAACGGCGAGTGAAGA-GAATACAGCCCAGCGCTG
AATCGTGCTGCTTGCGAGAGTAGTACGACATGTAGCGTGAAACTGGCGGCTGTTGATGTT
GTCGA-TGCGTGTAAGTCTTCTTGAGCGGGGCTCAG-TCCCAGAGATGGTGCTAGGCCCG
TATCGCGCGTGACAAGTACATCGACGCCCGCTTGTGGAGAGTCAGGTTGTTTGGGAACAC
AATCTAAAGCCGGTGGTACACTCCATCGAAGGCTAAATATGGCCACGAGTCCGATAGCGA
ACAAGTACCGTGAGGGAAAATTGAAAAGCACTTTGAAGAGAGAGCGAAATAGTGCGTGAA
ACCGCTTAGAGGCAAGCAGATGGATTCTCGAAGGTGTGCATAGGA--------T-TGAT-
--------TTCCTAGTTCTCACGCCACCGCTGTTG-------TTGA-CGTGCACCATACG
CTGACATTTGGACGCTTGAGATTGGGAC--TTGTGCCTGCTTGAGACGCTCGGTGTCGGA
CGTATTGAGTTGTTTCGTGGCATGCAATAACAGAGCAGAGCA-TTTGTCGTCGCTG-TAA
AGCGCCGACTGTGGCCGCTTGCTGATGC------ATTGTTGTTGTG---GCGAGACGCAA
GTTTCGACATGCG-ATATGTATTGCAACTCGGCTATTAGTACCGGCAAGACGACTT-TAA
GACTCGGTGGCGAGTAGA
>16_Ech_sca
??????ATTTTACATGGATAACTGTGGTAATTCTAGAGCTAATACATGCAGCAAGC-CTT
GA-CCC-TTACGGGC-A-AGGCGCAGTTATTAGATCAAAAACCAATCGGTTGTGTC---T
TCGAATGCAGCCGTTAGCTTGGTGACTCTGAGTAACCACAGCGAACCGTATGGCC-TCGT
GCTCGACGGTCTGTCAGTCAAGCAACTGCCTTATCAGCTTGTTGTTAGGTTATATGCCTA
ACAAGGCTTCAACGGGTAACGAACGATCGGGGTCGGATATCGGAGAGGGAGCTTGAGAAA
CGGCTACCACTTCCAAGGAAGGCAGCAGGCGCGCAAATTACCCACTCTCGGCATGAGGAG
GTAGCGATAAAATGTATCGATGCGGGGCCATTAGTGCCTTCGTAATCGGAATGAGTACAC
TTTAAATCCTATAACAAGGACCTATTGGAGGGCAAGTCTGGTGCCAGCAGCCGCGGTAAT
TCCAGCTCCAATAGCGTATATTAATGCTGCTGCGGTTAAAAAGCTCGTAGTCGGATCTGG
GTTACCGGCGGGTACCGCATGTTGC-TTCACGCAGCATGTTGTGTACTATACGTGTCGCT
T--CGGCGGCACTGCCAGTGTAATAGTGCCTC----ACGTAGGTACGTTACGCTGGTCGC
CGGAACCACGAGCCGGGTTGAGCAGCATGCTCTTAGTTGAGTGTGTTGTTTACTCGGTGC
GTTTACTTTGAAAAAATTGGAGTGCTCAAAGCAAGCGTACAGTCGC--TA-TG-CGGCTT
GAACAGTGGTGCATGGAATAATGGAATAGGGCCTCGGTTCTATTTTGTTGGTTTT-AAGA
TATCGAGGTAATGATTAAGAGGGACAGACGGGGACGTTTGTATTGCGACGTTAGAGGTGA
AATTCTTGGATCGTCGCAAGACACACTAATGCGAAAGCATTCGTCTAGCATGTTTTCATT
GATCAACAACAGGGATATT-CTCAGTAACGGCGAGTGAAGA-GAATATAGCCCAGCGCTG
AATCGTGTTGCTTGCAAGAGTAGTACGACATGTAGCGTGAAACTGGCGGCTGTTGATGTT
GTCGA-TGCGTGTAAGTCTTCTTGAGCGGGGCTCAG-TCCCAGAGATGGTGCTAGGCCCG
TATCGCGCGTGACAAGTACATCGACGCCCGCTTGTGGAGAGTCAGGTTGTTTGGGAACAC
AATCTAAAGCCGGTGGTACACTCCATCGAAGGCTAAATATGGCCACGAGTCCGATAGCGA
ACAAGTACCGTGAGGGAAAATTGAAAAGCACTTTGAAGAGAGAGCGAAATAGTGCGTGAA
ACCGCTTAGAGGCAAGCAGATGGATTCTCGAAGGTGTGCATAGGA--------A-TGAT-
--------TTCCTAGTTCTCACGCCACCGCTGTTG-------TTGA-CGTGCACCATACG
CTGACATTTGGACGCTTGAGATTGGGAC--TTGTGCCTGCTTGAGACGCTCGGTGTCGGA
CGTATTGAGTTGTTTCGTGGCATGCCATAACAGAGCAGAGCA-TTTGTCGTCGCTG-TAA
AGCGCCGACTGTGGCCGCTTGCTGATGC------ATTGTTGTTGTG---GCGAGACGCAA
GTTTCGACATGCG-ATATGTATTGCAACTCGGCTATTAGTACCGGCAAGACGACTT-TAA
GACTCGGTGGCGAGTAGA
>17_Ech_qua
???GTTATTTTACATGGATAACTGTGGTAATTCTAGAGCTAATACATGCAGCAAGC-CTT
GA-CCC-TTACGGGC-A-AGGCGCAGTTATTAGATCAAAAACCAATCGGTTGTATC---T
TCGGATATAGCCGTTAGCTTGGTGACTCTGAGTAACCACAGCGAACCGTATGGCC-TCGT
GCTCGACGGTCTGTCAGTCAAGCAACTGCCTTATCAGCTTGTTGTTAGGTTATATGCCTA
ACAAGGCTTCAACGGGTAACGAACGATCGGGGTCGGATATCGGAGAGGGAGCTTGAGAAA
CGGCTACCACTTCCAAGGAAGGCAGCAGGCGCGCAAATTACCCACTCTCGGCATGAGGAG
GTAGCGATAAAATGTATCGATGCGGGGCCATTAGTGCCTTCGTAATCGGAATGAGTACAC
TTTAAATCCTATAACAAGGACCTATTGGAGGGCAAGTCTGGTGCCAGCAGCCGCGGTAAT
TCCAGCTCCAATAGCGTATATTAATGCTGCTGCGGTTAAAAAGCTCGTAGTCGGATCTGG
GTTACCGGCGGGTACCGCATGTTGC-TTCATGCAGCATGTTGTGTACTATACGTGTCGCT
T--CGGCGGCACTGCCAGTGTAACGCTGCCTC----TCGTAGGTACGTTACGCTGGTCGC
CGGAACCACGGGCCGGGTTGAGCAGCATGCTCTTCATTGAGTGTGTTGTTTACTCGGTGC
GTTTACTTTGAAAAAATTGGAGTGCTCAAAGCAAGCGTACAGTCGC--TA-TG-CGGCTT
GAACAGTGGTGCATGGAATAATGAAATAGGGCCTCGGTTCTATTTTGTTGGTTTT-AAGA
TATCGAGGTAATGATTAAGAGGGACAGACGGGGACGTTTGTATTGCGACGTTAGAGGTGA
AATTCTTGGATCGTCGCAAGACACACTAATGCGAAAGCATTCGTCTAGAATGTTTTCATT
GATCAA?????????TATT-CTTATTAACGGCGAGTGAAGA-GAATACAGCCCAGCGCTG
AATCGTACTGCTTGAAAGGGTGATACGACATGTAGCGTGAAACTGGCGGCTGTTGATGTT
GTCGA-TGCGTGTAAGTCTTCTTGAGCGGGGCTCAGCTCCCAGAGATGGTGCTAGGCCCG
TATCGCGCGTGACAAGTACAACAACGCCCGCTTGTGGAGAGTCAGGTTGTTTGGGAACAC
AATCTAAAGCCGGTGGTACACTCCATCGAAGGCTAAATATGACCACGAGTCCGATAGCGA
ACAAGTACCGTGAGGGAAAATTGAAAAGCACTTTGAAGAGAGAGCGAAATAGTGCGTGAA
ACCGCTTAGAGGCAAGCAGATGGATTCTCGAAGGTGTGCATAGGA--------T-TTAT-
--------TTCCTAGTTCTCACGCCACCACTGTTG-------TTGA-CGTGCACCATGCG
CTGACATTTGGACGCTTGAGATTGGGAC--TTGTGCCTGCTTGAGACGCTCGGTGTTGGA
CGTGTTGAGT--TTTTGTGGSATGCAATAACAGAGCAGAGCA-TTTGTCGTCGCTG-TAA
AGCGCCGACTGTGGCCGCTTGCTGATGC------ATTGTCGTTGTG---GCGAGGCGCAA
GCTTCGACATGCG-ATATGTGTTGCAAATCGGCTATTAGTACCGGCAAGACGACTT-TAA
GACTCGGTGGCGAG????
>18_Ech_tru
????TTATTTTACATGGATAACTGTGGTAATTCTAGAGCTAATACATGCAGCAAGC-CTT
GA-CCC-TTACGGGC-A-AGGCGCAGTTATTAGATCAAAAACCAATCGGTTGTGTC---T
TCGGATGCAGCCGTTAGCTTGGTGACTCTGAGTAACCACAGCGAACCGTATGGCC-TCGT
GCTCGACGGTCTGTCAGTCAAGCAACTGCCTTATCAGCTTGTTGTTAGGTTATATGCCTA
ACAAGGCTTCAACGGGTAACGAACGATCGGGGTCGGATATCGGAGAGGGAGCTTGAGAAA
CGGCTACCACTTCCAAGGAAGGCAGCAGGCGCGCAAATTACCCACTCTCGGCATGAGGAG
GTAGCGATAAAATGTATCGATGCGGGGCCATTAGTGCCTTCGTAATCGGAATGAGTACAC
TTTAAATCCTATAACAAGGACCTATTGGAGGGCAAGTCTGGTGCCAGCAGCCGCGGTAAT
TCCAGCTCCAATAGCGTATATTAATGCTGCTGCGGTTAAAAAGCTCGTAGTCGGATCTGG
GTTACCGGCGGGTACCGCATGTTGC-TTCACGCAGCATGTTGTGTACTATACGTGTCGCT
T--CGGCGGCACTGCCAGTGTAATAGTGCCTC----ATGTAGTCACGTTACGCTGGTCGC
CGGAACCACGAGCCGGGTTGAGCAGCATGCTCTTAATTGAGTGTGTTGTTTACTCGGTGC
GTTTACTTTGAAAAAATTGGAGTGCTCAAAGCAAGCGTACAGTCGC--TA-TG-CGGCTT
GAACAGTGGTGCATGGAATAATGGAATAGGGCCTCGGTTCTATTTTGTTGGTTTT-AAGA
TATCGAGGTAATGATTAAGAGGGACAGACGGGGACGTTTGTATTGCGACGTTAGAGGTGA
AATTCTTGGATCGTCGCAAGACACACTAATGCGAAAGCATTCGTCTAGCATGTTTTCATT
GATCAACAACAGGGATATT-CTCAGTAACGGCGAGTGAAGA-GAATACAGCCCAGCGCTG
AATCGTGCTGCTTGCAAGAGTAGTACGACATGTAGCGTGAAACTGGCGGCTGTTGATGTT
GTCGA-TGCGTGTAAGTCTTCTTGAGCGGGGCTCAG-TCCCAGAGATGGTGCTAGGCCCG
TATCGCGCGTGACAAGTACATCGACGCCCGCTTGTGGAGAGTCAGGTTGTTTGGGAACAC
AATCTAAAGCCGGTGGTACACTCCATCGAAGGCTAAATATGGCCACGAGTCCGATAGCGA
ACAAGTACCGTGAGGGAAAATTGAAAAGCACTTTGAAGAGAGAGCGAAATAGTGCGTGAA
ACCGCTTAGAGGCAAGCAGATGGATTCTCGAAGGTGTGCATAGGA--------T-TGAT-
--------TTCCTAGTTCTCACGCCACCGCTGTTG-------TTGA-CGTGCACCATACG
CTGACATTTGGACGCTTGAGATTGGGAC--TTGTGCCTGCTTGAGACGCTCGGTGTCGGA
CGTATTGAGTTGTTTCGTGGCATGCAATAACAGAGCAGAGCA-TTTGTCGTCGCTG-TAA
AGCGCCGACTGTGGCCGCTTGCTGATGC------ATTGTTGTTGTG---GCGAGACGCAA
GTTTCGACATGCG-ATATGTATTGCAACTCGGCTATTAGTACCGGCAAGACGACTG-TAA
GACTCGGTGGCGAGTAGA
>19_Ech_orn
????TTAGTTTACATGGATAACTGTGGTAATTCTAGAGCTAATACATGCAGCAAGC-CTT
GA-CCC-TTACGGGC-A-AGGCGCAGTTATTAGATCAAAAACCAATCGATTGTGTT---T
TCGGATGCAGCCGTATGCTTGGTGACTCTGAGTAACCACAGCGAACCGTATGGCC-TCGT
GCTCGACGGTCTGTCAGTCAAGCAACTGCCTTATCAGCTTGTTGTTAGGTTATATGCCTA
ACAAGGCTTCAACGGGTAACGAACGATCGGGGTCGGATATCGGAGAGGGAGCTTAAGAAA
CGGCTACCACTTCCAAGGAAGGCAGCAGGCGCGCAAATTACCCACTCTCGGCATGAGGAG
GTAGCGATAAAATGTATCGATGCGGGGCCATTAGTGCCTTCGTAATCGGAATGAGTACAC
TTTAAATCCTATAACAAGGACCTATTGGAGGGCAAGTCTGGTGCCAGCAGCCGCGGTAAT
TCCAGCTCCAATAGCGTATATTAATGCTGCTGCGGTTAAAAAGCTCGTAGTCGGATCTGG
GTAACCGGCGGGTACCGCATGTTGC-TTCACGCAGCATGTTGTGTACTATACGTGTCGCT
T--CGGCGGCACTGCCAGCGTAATAGCATCTC----ACGTAGGTGTGTTACGCTGGTCGC
CGGTACCACGAGCCGGGTTGAGCAGCATGCTCTTAATTGAGTGTGTTGTTTACTCGGTGC
GTTTACTTTGAAAAAATTGGAGTGCTCAAAGCAAGCGTACAGTCGC--TA-TG-CGGCTT
GAACAGTGGTGCATGGAATAATGGAATAGGGCCTCGGTTCTATTTTGTTGGTTTT-AAGA
TATCGAGGTAATGATTAAGAGGGACAGACGGGGACGTTTGTATTGCGACGTTAGAGGTGA
AATTCTTGGATCGTCGCAAGACACACTAATGCGAAAGCATTCGTCTAGCATGTTTTCATT
GATCAA??ACAGGGATATT-CTTAGTAACGGCGAGTGAAGA-GAATACAGCCCAGCGCTG
AATCGTATTGCTTGCAAGAGTAGTATGACATGTAGCGTGAAACTGGCGGCTGTTGCTGTT
GTGAA-CGTGTGTAAGTCTTCTTGAGCGGGGCTCAG-TCCCAGAGATGGTGCTAGGCCCG
TATCGCGCGTGACAAGTACAGCAACGTCCGCTTGTGGAGAGTCAGGTTGTTTGGGAACAC
AATCTAAAGCCGGTGGTACACTCCATCGAAGGCTAAATATAACCACGAGTCCGATAGCGA
ACAAGTACCGTGAGGGAAAATTGAAAAGCACTTTGAAGAGAGAGCGAAATAGTGCGTGAA
ACCGCTTAGAGGCAAGCAGATGGATTCTCGAAGGTGTGCATAGGA--------T-TTAT-
--------TTCCTAGTTCTCACGCCACCGCTGTTG-------TTGA-CGTGCACCATACG
CTGACATTTGGACGCTTGAGATTGGGAC--TCGTGCCTGCTTGAGCTGCTCGGTGTCGGA
CGTATTGAGTTGTTTTGTGGCATGCGATAACAGAGCAGAGCA-TTTGTCGTCGCTG-TAA
AGCGCCGACTGTGGTCGCTTGCTGATGC------ATTTTTGTTGTG---GCAAGGCGCAA
GCTTTGACATGCG-ATATGTATTGCAACTCGACTATTAGTACCGGCATGACGACTT-TAA
GACTCGGTGGCGAGTAGA
>2_Ech_tes2
ACAGTTATTTTACATGGATAACTGTGGTAATTCTAGAGCTAATACATGCAGCAAGC-CTT
GA-CCC-TTACGGGC-A-AGGCGCAGTTATTAGATCAAAAACCAATCGGTTGTGTC---T
TCGGATACAGCCGTTTTCTTGGTGACTCTGAGTAACCACAGCGAACCGTATGGCC-TCGT
GCTCGACGGTCTGTCAGTCAAGCAACTGCCTTATCAGCTTGTTGTTAGGTTATATGCCTA
ACAAGGCTTCAACGGGTAACGAACGATCGGGGTCGGATATCGGAGAGGGAGCTTGAGAAA
CGGCTACCACTTCCAAGGAAGGCAGCAGGCGCGCAAATTACCCACTCTCGGCATGAGGAG
GTAGCGATAAAATGTATCGATGCGGGGCCATTAGTGCCTTCGTAATCGGAATGAGTACAC
TTTAAATCCTATAACAAGGACCTATTGGAGGGCAAGTCTGGTGCCAGCAGCCGCGGTAAT
TCCAGCTCCAATAGCGTATATTAATGCTGCTGCGGTTAAAAAGCTCGTAGTCGGATCTGG
GTTACCGGCGGGTACCACATGTTGC-TTCATGCAGCATGTTGTGTACTATACGTGTCGCT
T--CGGCGGCACTGCCAGTGTAGC---GCCTC----ATGTAGGT-TGTTACGCTGGTCGC
CGGAACCACGGGCCGGGTTGAGCAGCATGCTCTTTACTGAGTGTGTTGTTTACTCGGTGC
GTTTACTTTGAAAAAATTGGAGTGCTCAAAGCAAGCGTACAGTCGC--TA-TG-CGGCTG
GAACAGTGGTGCATGGAATAATGGAATAGGGCCTCGGTTCTATTTTGTTGGTTTTCCAGA
TATCGAGGTAATGATTAAAAGGGACAGTCGGGGACATTTGTATTGCGACGTTAGAGGTGA
AATTCTTGGATCGTCCCAAG--ACACTAATGCGAAAGCATTTGTCTAGCATGTTTTCATT
GATCAA??????????????????????????????????????????????????????
????????????????????????????????????????????????????????????
????????????????????????????????????????????????????????????
????????????????????????????????????????????????????????????
????????????????????????????????????????????????????????????
????????????????????????????????????????????????????????????
????????????????????????????????????????????????????????????
????????????????????????????????????????????????????????????
????????????????????????????????????????????????????????????
????????????????????????????????????????????????????????????
????????????????????????????????????????????????????????????
????????????????????????????????????????????????????????????
??????????????????
>20_Ech_dar
????TTATTTTACATGGATAACTGTGGTAATTCTAGAGCTAATACATGCAACAAGC-CTT
GA-CCC-TTACGGGC-A-AGGCGCAGTTATTAGATCAAAAACCAATCGGTTGTATC---T
TCGGATATAGCCGTTAGCTTGGTGACTCTGAGTAACCACAGCGAACCGTATGGCC-TTGT
GCTCGACGGTCTGTCAGTCAAGCAACTGCCTTATCAGCTTGTTGTTAGGTTATATGCCTA
ACAAGGCTTCAACGGGTAACGAACGATCGGGGTCGGATATCGGAGAGGGAGCTTGAGAAA
CGGCTACCACTTCCAAGGAAGGCAGCAGGCGCGCAAATTACCCACTCTCGGCATGAGGAG
GTAGCGATAAAATGTATCGATGCGGGGCCATTAGTGCCTTCGTAATCGGAATGAGTACAC
TTTAAATCCTATAACAAGGACCTATTGGAGGGCAAGTCTGGTGCCAGCAGCCGCGGTAAT
TCCAGCTCCAATAGCGTATATTAATGCTGCTGCGGTTAAAAAGCTCGTAGTCGGATCTGG
GTTACCGGCGGGTACCGCATGTTGC-TTCATGCAGCATGTTGTGTACTATACGTGTCGCT
T--CGGCGGCACTGCCAGTGTAATGTTACCTT----AC--AGGTGCATTACGCTGGTCGC
CGGAACCACGGGCCGGGTTGAGCAGCATGCTCTTAATTGAGTGTGTTGTTTACTCGGTGC
GTTTACTTTGAAAAAATTGGAGTGCTCAAAGCAAGCGTACAGTCGC--TA-TG-CGGCTT
GAACAGTGGTGCATGGAATAATGGAATAGGGCCTCGGTTCTATTTTGTTGGTTTT-AAGA
TATCGAGGTAATGATTAAGAGGGACAGACGGGGACGTTTGTATTGCGACGTTAGAGGTGA
AATTCTTGGATCGTCGCAAGACACACTAATGCGAAAGCATTCGTCTAGAATGTTTTCATT
GATCAAAAACAGGGATATT-CTCAGTAACGGCGAGTGAAGA-GAATACAGCCCAGCGCCG
AATCGTATTGCTCGAAAGGGTGACACGACATGTGGTGTGAAACAGGCGGCTGTTGATGTT
GTCGA-TGCGTGTAAGTCTTCTTGAGCGGGGCTCAG-TCCCAGAGATGGTGCTAGGCCCG
TATCGCGCATGACAAGTACAGCGACGCCCGCTTGTGGAGAGTCAGGTTGTTTGGGAACAC
AATCTAAAGCCGGTGGTACACTCCATCGAAGGCTAAATATGACCACGAGTCCGATAGCGA
ACAAGTACCGTGAGGGAAAATTGAAAAGCACTTTGAAGAGAGAGCGAAATAGTGCGTGAA
ACCGCTTAGAGGCAAGCAGATGGATTCTCGAAGGTGTGCATAGGA--------T-TTAT-
--------TTCCTAGTTCTCACGCCACCACTGTTG-------TTGA-CGTGCACCATGCG
CTGACATTTGGACGCTTGAGATTGGGAC--TTGTGCCTGCTTGAGACGCTCGGTGTTGGA
CGTGTTGAGT--TTTTGTGGCATGCAATAACAGAGCAGAGCA-TTTGTCGTCGCTG-TAA
AGCGCCGACTGTGGCCGCTTGCTGATGC------ATTGTCGTTGTG---GCGAGGCGCAA
GCTTCGACATGCG-ATATGTATTGCAAATCGGCTATTAGTACCGGCAAGACGACTT-TAA
GACTCGGTGGCGAGTAGA
>21_Bar_jen
????????????????????????????????????????????????????????????
????????????????????????????????????????????????????????????
????????????????????????????????????????????????????????????
????????????????????????????????????????????????????????????
????????????????????????????????????????????????????????????
????????????????????????????????????????????CTCTCGGCATGAGGAG
GTAGCGATAAAATGTATCGATGCGGGGCCATTAGTGCCTTCGTAATCGGAATGAGTACAC
TTTAAATCCTATAACGAGGACCTATTGGAGGGCAAGTCTGGTGCCAGCAGCCGCGGTAAT
TCCAGCTCCAATAGCGTATATTAATGCTGCTGCGGTTAAAAAGCTCGTAGTCGGATCTGG
GTTCCCGGCGGGTACCGCATGTTGC-TTCATGCAGCATGTTGTGTACTATACGTGTCGCT
T--CGGCGGCACTGCCAGTGTAGCGCTGTCTC----TTGTAGGCACGTTGCGCTGGTCGC
CGGAACCACGGGCCGGGTTGAGCAGCATGCTCTTAATTGAGTGTGTTGTTTACTCGGTGC
GTTTACTTTGAAAAAATTGGAGTGCTCAAAGCAAGCGTACAGTCGC--TA-TG-CGGCTT
GAACAGTGGTGCATGGAATAATGGAATAGGGCCTCGGTTCTATTTTGTTGGTTTT-AAGA
TATCGAGGTAATGATTAAGAGGGACAGACGGGGACGTTTGTATTGCGACGTTAGAGGTGA
AATTCTTGGATCGTCGCAAGACACACTAATGCGAAAGCATTCGTCTAGGATGTTTTCATT
GATCAA??????????????????????????????????????????????????????
????????????????????????????????????????????????????????????
????????????????????????????????????????????????????????????
????????????????????????????????????????????????????????????
????????????????????????????????????????????????????????????
????????????????????????????????????????????????????????????
????????????????????????????????????????????????????????????
????????????????????????????????????????????????????????????
????????????????????????????????????????????????????????????
????????????????????????????????????????????????????????????
????????????????????????????????????????????????????????????
????????????????????????????????????????????????????????????
??????????????????
>22_Bar_big
ACAGTTATTTTACATGGATAACTGTGGTAATTCTAGAGCTAATACATGCAGCAAGC-CTT
GA-CCC-TTACGGGC-A-AGGCGCAGTTATTAGATCAAAAACCAATCGGTTGTATT---T
TCGGATATAGCCGTTTACTTGGTGACTCTGAGTAACCACAGCGAACCGTATGGCC-TCGT
GCTCGACGGTCTGTCAGTCAAGCAACTGCCTTATCAGCTTGTTGTTAGGTTATATGCCTA
ACAAGGCTTCAACGGGTAACGAACGATCGGGGTCGGATATCGGAGAGGGAGCTTGAGAAA
CGGCTACCACTTCCAAGGAAGGCAGCAGGCGCGCAAATTACCCACTCTCGGCATGAGGAG
GTAGCGATAAAATGTATCGATGCGGGGCCATTAGTGCCTTCGTAATCGGAATGAGTACAC
TTTAAATCCTATAACAAGGACCTATTGGAGGGCAAGTCTGGTGCCAGCAGCCGCGGTAAT
TCCAGCTCCAATAGCGTATATTAATGCTGCTGCGGTTAAAAAGCTCGTAGTCGGATCTGG
GTTCCCGGCGGGTACCGCATGTTGC-TTCATGCAGCATGTTGTGTACTATACGTGTCGCT
T--CGGCGGCACTGCCAGTGTAATGCTGTCTC----TTGTAGGCACATTATGCTGGTCGC
CGGAACCACGGGCCGGGTTGAGCAGCATGCTCTTAATTGAGTGTGTTGTTTACTCGGTGC
GTTTACTTTGAAAAAATTGGAGTGCTCAAAGCAAGCGTACAGTCGC--TA-TG-CGGCTT
GAACAGTGGTGCATGGAATAATGGAATAGGGCCTCGGTTCTATTTTGTTGGTTTT-AAGA
TATCGAGGTAATGATTAAGAGGGACAGACGGGGACGTTTGTATTGCGACGTTAGAGGTGA
AATTCTTGGATCGTCGCAAGACACACTAATGCGAAAGCATTCGTCTAGGATGTTTTCATT
GATCAA??????????????????????????????????????????????????????
????????????????????????????????????????????????????????????
????????????????????????????????????????????????????????????
????????????????????????????????????????????????????????????
????????????????????????????????????????????????????????????
????????????????????????????????????????????????????????????
????????????????????????????????????????????????????????????
????????????????????????????????????????????????????????????
????????????????????????????????????????????????????????????
????????????????????????????????????????????????????????????
????????????????????????????????????????????????????????????
????????????????????????????????????????????????????????????
??????????????????
>23_Vir_vir
ACAGTTAGTTTACATGGATAACTGTGGTAATTTTAGAGCTAATACATGCAGCAAGC-CTT
GA-CCC-TTACGGGC-A-AGGCGCAGTTATTAGATCAAAAACCAATCGGTTGTGCC---T
TCGGGTATAGCCGTTACTTTGGTGACTCTGAGTAACCACAGCGAACCGCATGGCC-TTGT
GCTCGGCGGTTTGTCAGTCAAGCAACTGCCTTATCAGCTTGTTGTTAGGTTATATGCCTA
ACAAGGCTTCAACGGGTAACGAACGATCGGGGTCGGATATCGGAGAGGGAGCTTGAGAAA
CGGCTACCACTTCCAAGGAAGGCAGCAGGCGCGCAAATTACCCACTCTCGGCATGAGGAG
GTAGCGATAAAATGTATCGATGCGGGGCCATTAGTGCCTTCGTAATCGGAATGAGTACAC
TTTAAATCCTATAACGAGGACCTATTGGAGGGCAAGTCTGGTGCCAGCAGCCGCGGTAAT
TCCAGCTCCAATAGCGTATATTAATGCTGCTGCGGTTAAAAAGCTCGTATTCGGATCTGG
GTTACCGGCGGGTACCGCATGTTGC-TTCATGCAGCATGTTGTGTACTATACGTGTCGCT
T--CGGCGGCACTGCCAATGTAATGCTGTCTC----ATGTAGGCACGTTATGCTGGTCGC
CGGAACCACGGGCCGGGTTGAACACCATGCTCTTAATTGATTGTGTTGTTTACTCGGTGC
GTTTACTTTGAAAAAATTGGAGTGCTCAAAGCAAGCGTACAGTCGC--TA-TG-CGGCTT
GAACAGTGGTGCATGGAATAATGGAATAGGGCCTCGGTTCTATTTTGTTGGTTTT-AAGA
TATCGAGGTAATGATTAAGAGGGACAGACGGGGACGTTTGTATTGCGACGTTAGAGGTGA
AATTCTTGGATCGTCGCAAGACACACTAATGCGAAAGCATTCGTCTAGAATGTTTTCATT
GATCAA??????????????????????????????????????????????????????
????????????????????????????????????????????????????????????
????????????????????????????????????????????????????????????
????????????????????????????????????????????????????????????
????????????????????????????????????????????????????????????
????????????????????????????????????????????????????????????
????????????????????????????????????????????????????????????
????????????????????????????????????????????????????????????
????????????????????????????????????????????????????????????
????????????????????????????????????????????????????????????
????????????????????????????????????????????????????????????
????????????????????????????????????????????????????????????
??????????????????
>24_Ech_bel
????TTATTTTACATGGATAACTGTGGTAATTCTAGAGCTAATACATGCAGCAAGC-CTT
GA-CCC-TTACGGGC-A-AGGCGCAGTTATTAGATCAAAAACCAATCGGTTGTATTC--T
TCGGATGCAATCGTTAGCTTGGTGACTCTGAGTAACCACAGCGAACCGTATGGCC-TCGT
GCTCGACGGTCTGTCAGTCAAGCAACTGCCTTATCAGCTTGTTGTTAGGTTATATGCCTA
ACAAGGCTTCAACGGGTAACGAACGATCGGGGTCGGATATCGGAGAGGGAGCTTGAGAAA
CGGCTACCACTTCCAAGGAAGGCAGCAGGCGCGCAAATTACCCACTCTCGGCATGAGGAG
GTAGCGATAAAATGTATCGATGCGGGGCCATTAGTGCCTTCGTAATCGGAATGAGTACAC
TTTAAATCCTATAACGAGGACCTATTGGAGGGCAAGTCTGGTGCCAGCAGCCGCGGTAAT
TCCAGCTCCAATAGCGTATATTAATGCTGCTGCGGTTAAAAAGCTCGTAGTCGGATCTGG
GTTACCGGCGGGTACCGCATGTTGC-TTCACGCAGCATGTTGTGTACTATACGTGTCGCT
T--ACGCGGCACTGCCAGCGTAATGCTGTCTC----ATGTAGGCAGTTTGCGCTGGTCGC
CGGAACCACGAGCCGGGTTAAGCAGCATGCTCTTAATTGGGTGTGATGTTTACTCGGTGC
GTTTACTTTGAAAAAATTGGAGTGCTCAAAGCAAGCGTACAGTCGC--TA-TG-CGGCTT
GAACAGTGGTGCATGGAATAATGGAATAGGGCCTCGGTTCTATTTTGTTGGTTTT-AAGA
TATCGAGGTAATGATTAAGAGGGACAGACGGGGACGTTTGTATTGCGACGTTAGAGGTGA
AATTCTTGGATCGTCGCAAGACACACTAATGCGAAAGCATTCGTCTAGCATGTTTTCATT
GATCAACAACAGGGATATT-CTCAGTAACGGCGAGTGAAGA-GAATACAGCCCAGCGCTG
AATCGTACTGCTCGCAAGAGTAGTGCGAAATGTAGCGTGAAACTGGCGGCTGTTGATGTT
GTCGA-TGCGTGTAAGTCTTCTTGAGCGAGGCTCAG-TCCCAGAGATGGTGCTAGGCCCG
TATCGCGCGTGACAAGTACAGCAACGCCCGCTAGTGGTGAGTCAGGTTGTTTGGGAACAC
AATCTAAAGCCGGTGGTACACTCCATCGAAGGCTAAATATGGCCACGAGTCCGATAGCGA
ACAAGTACCGTGAGGGAAAATTGAAAAGCACTTTGAAGAGAGAGCGAAATAGTGCGTGAA
ACCGCTTAGAGGCAAGCAGATGGATTCTCGAAGGTGTGCATAGGA--------T-TGAT-
--------TTCCTAGTTCTCACGCCACCACTGTTG-------TTGA-CGTGCACCGTGCG
TCGACATTTGGACGCTTGAGATTGGGCC--TCGTGCCTGCTTGAGACGCTCGGTGTCGAA
CGTATTGAGTT-ATTTGTGGCATGTGATAACAGAGCAGAGCA-TGTGTCGTCGCTG-TAA
AGCGCCGACTATGGCCGCTTGCTGATAC------ATTGTTGTTGTG---GCGAAGCGCAA
GCTTCGACATGCG-ATATGTGTTGCAACACGGCCGTTAGTACCGGCATGACGACTA-TAA
GACTCGGTGGCGAGTAGA
>25_Neb_ret
????TTATTTTACATGGATAACTGTGGTAATTCTAGAGCTAATACATGCAGCAAGC-CTT
GA-CCC-TTACGGGC-A-AGGCGCAGTTATTAGATCAAAAACCAATCGGTTGTACT---T
TCGGGTGCAGCCGTTACTTTGGTGACTCTGAGTAACCACAGCGAACCGTATGGCC-TCGT
GCTCGACGGTCTGTCAGTCAAGCAACTGCCTTATCAGCTTGTTGTTAGGTTATATGCCTA
ACAAGGCTTCAACGGGTAACGAACGATCGGGGTCGGATATCGGAGAGGGAGCTTGAGAAA
CGGCTACCACTTCCAAGGAAGGCAGCAGGCGCGCAAATTACCCACTCTCGGCATGAGGAG
GTAGCGATAAAATGTATCGATGCGGGGCCTTTAGTGCCTTCGTAATCGGAATGAGTACAC
TTTAAATCCTATAACGAGGACCTATTGGAGGGCAAGTCTGGTGCCAGCAGCCGCGGTAAT
TCCAGCTCCAATAGCGTATATTAATGCTGCTGCGGTTAAAAAGCTCGTAGTCGGATCTGG
GTTACCGGCGGGTACCGCATGTTGC-TTCATGCAGCATGTCGTGTACTATACGTGTCGCT
T--CGGCGGCACTGCCAGTGTAATGCTGTCTC----GTGTAGGCACGTTATGCTGGTCGC
CGGAACCACGGGCCGGGTTGAGCAGCATGCTCTTAATTGAGTGTGTTGTTTACTCGGTGC
GTTTACTTTGAAAAAATTGGAGTGCTCAAAGCAAGCGTACAGTCGC--TA-TG-CGGCTT
GAACAGTGGTGCATGGAATAATGGAATAGGGCCTCGGTTCTATTTTGTTGGTTTT-AAGA
TATCGAGGTAATGATTAAGAGGGACAGACGGGGACGTTTGTATTGCGACGTTAGAGGTGA
AATTCTTGGATCGTCGCAAGACACACTAATGCGAAAGCATTCGTCTAGAATGTTTTCATT
GATCAACAACAGGGATATT-CTCAGTAACGGCGAGTGAAGA-GAATAGAGCCCAGCGCTG
AATCGTATTGCTTGCAAGAGTAGTACGACATGTAGCGTGAAACTGGCGACTGTTGATGTT
GTCGA-TGCGTGTAAGTCTCCTTGAGCGGGGCTCAG-TCCCAGAGATGGTGCTAGGCCCG
TATCGCGCATGACAAGTACAGCAACGCCCGCTTGTGGAGAGTCAGGTTGTTTGGGAACAC
AATCTAAAGCCGGTGGTACACTCCATCGAAGGCTAAATATGGCCACGAGTCCGATAGCGA
ACAAGTACCGTGAGGGAAAATTGAAAAGCACTTTGAAGAGAGAGCGAAATAGTGCGTGAA
ACCGCTTAGAGGCAAGCAGATGGATTCTCGAAGGTGTGCATAGGA--------T-TATTA
CTA-----TTCCTAGTTCTCACGCCACCACTGTTG-------TTGA-CGTGCACCATACG
CTGACATTTGGACGCTTGAGATTGGGAC--TCGTGCCTGCTTGAGACGCTCGGTGTTGGA
CGTGTTGAGT--TTCTGTGGCATGCAATAACAGAGCAGAGCA-TTTGTCGTCGCTG-TAA
AGCGCCGACTGTAGCCGCTTGCTGATGCA----TATTTTCGTTGTG---GCGAGGCGCAA
GCTTCGACATGCG-ATATGTATTGCAACTCGGCTATTAGTACCGGCAAGACGACTT-TAA
GACTCGGTGGCGAGTAGA
>26_Neb_ret2
????TTATTTTACATGGATAACTGTGGTAATTCTAGAGCTAATACATGCAGCAAGC-CTT
GA-CCC-TTACGGGC-A-AGGCGCAGTTATTAGATCAAAAACCAATCGGTTGTACT---T
TCGGGTGCAGCCGTTACTTTGGTGACTCTGAGTAACCACAGCGAACCGTATGGCC-TCGT
GCTCGACGGTCTGTCAGTCAAGCAACTGCCTTATCAGCTTGTTGTTAGGTTATATGCCTA
ACAAGGCTTCAACGGGTAACGAACGATCGGGGTCGGATATCGGAGAGGGAGCTTGAGAAA
CGGCTACCACTTCCAAGGAAGGCAGCAGGCGCGCAAATTACCCACTCTCGGCATGAGGAG
GTAGCGATAAAATGTATCGATGCGGGGCCTTTAGTGCCTTCGTAATCGGAATGAGTACAC
TTTAAATCCTATAACGAGGACCTATTGGAGGGCAAGTCTGGTGCCAGCAGCCGCGGTAAT
TCCAGCTCCAATAGCGTATATTAATGCTGCTGCGGTTAAAAAGCTCGTAGTCGGATCTGG
GTTACCGGCGGGTACCGCATGTTGC-TTCATGCAGCATGTCGTGTACTATACGTGTCGCT
T--CGGCGGCACTGCCAGTGTAATGCTGTCTC----GTGTAGGCACGTTATGCTGGTCGC
CGGAACCACGGGCCGGGTTGAGCAGCATGCTCTTAATTGAGTGTGTTGTTTACTCGGTGC
GTTTACTTTGAAAAAATTGGAGTGCTCAAAGCAAGCGTACAGTCGC--TA-TG-CGGCTT
GAACAGTGGTGCATGGAATAATGGAATAGGGCCTCGGTTCTATTTTGTTGGTTTT-AAGA
TATCGAGGTAATGATTAAGAGGGACAGACGGGGACGTTTGTATTGCGACGTTAGAGGTGA
AATTCTTGGATCGTCGCAAGACACACTAATGCGAAAGCATTCGTCTAGAATGTTTTCATT
GATCAACAACAGGGATATT-CTCAGTAACGGCGAGTGAAGA-GAATAGAGCCCAGCGCTG
AATCGTATTGCTTGCAAGAGTAGTACGACATGTAGCGTGAAACTGGCGGCTGTTGATGTT
GTTGA-TGCGTGTAAGTCTCCTTGAGCGGGGCTCAG-TCCCAGAGATGGTGCTAGGCCCG
TATCGCGCATGACAAGTACAGCAACGCCCGCTTGTGGAGAGTCAGGTTGTTTGGGAACAC
AATCTAAAGCCGGTGGTACACTCCATCGAAGGCTAAATATGGCCACGAGTCCGATAGCGA
ACAAGTACCGTGAGGGAAAATTGAAAAGCACTTTGAAGAGAGAGCGAAATAGTGCGTGAA
ACCGCTTAGAGGCAAGCAGATGGATTCTCGAAGGTGTGCATAGGA--------T-TATTA
CTA-----TTCCTAGTTCTCACGCCACCACTGTTG-------TTGA-CGTGCACCATACG
CTGACATTTGGACGCTTGAGATTGGGAC--TCGTGCCTGCTTGAGACGCTCGGTGTTGGA
CGTGTTGAGT--TTCTGTGGCATGCAATAACAGAGCAGAGCA-TTTGTCGTCGCTG-TAA
AGCGCCGACTGTAGCCGCTTGCTGATGCA----TATTTTCGTTGTG---GCGAGGCGCAA
GCTTCGACATGCG-ATATGTATTGCAACTCGGCTATTAGTACCGGCAAGACGACTT-TAA
GACTCGGTGGCGAGTAGA
>27_Neb_ret3
????TTATTTTACATGGATAACTGTGGTAATTCTAGAGCTAATACATGCAGCAAGC-CTT
GA-CCC-TTACGGGC-A-AGGCGCAGTTATTAGATCAAAAACCAATCGGTTGTACT---T
TCGGGTGCAGCCGTTACTTTGGTGACTCTGAGTAACCACAGCGAACCGTATGGCC-TCGT
GCTCGACGGTCTGTCAGTCAAGCAACTGCCTTATCAGCTTGTTGTTAGGTTATATGCCTA
ACAAGGCTTCAACGGGTAACGAACGATCGGGGTCGGATATCGGAGAGGGAGCTTGAGAAA
CGGCTACCACTTCCAAGGAAGGCAGCAGGCGCGCAAATTACCCACTCTCGGCATGAGGAG
GTAGCGATAAAATGTATCGATGCGGGGCCTTTAGTGCCTTCGTAATCGGAATGAGTACAC
TTTAAATCCTATAACGAGGACCTATTGGAGGGCAAGTCTGGTGCCAGCAGCCGCGGTAAT
TCCAGCTCCAATAGCGTATATTAATGCTGCTGCGGTTAAAAAGCTCGTAGTCGGATCTGG
GTTACCGGCGGGTACCGCATGTTGC-TTCATGCAGCATGTCGTGTACTATACGTGTCGCT
T--CGGCGGCACTGCCAGTGTAATGCTGTCTC----GTGTAGGCACGTTATGCTGGTCGC
CGGAACCACGGGCCGGGTTGAGCAGCATGCTCTTAATTGAGTGTGTTGTTTACTCGGTGC
GTTTACTTTGAAAAAATTGGAGTGCTCAAAGCAAGCGTACAGTCGC--TA-TG-CGGCTT
GAACAGTGGTGCATGGAATAATGGAATAGGGCCTCGGTTCTATTTTGTTGGTTTT-AAGA
TATCGAGGTAATGATTAAGAGGGACAGACGGGGACGTTTGTATTGCGACGTTAGAGGTGA
AATTCTTGGATCGTCGCAAGACACACTAATGCGAAAGCATTCGTCTAGAATGTTTTCATT
GATCAACAACAGGGATATT-CTCAGTAACGGCGAGTGAAGA-GAATAGAGCCCAGCGCTG
AATCGTATTGCTTGCAAGAGTAGTACGACATGTAGCGTGAAACTGGCGGCTGTTGATGTT
GTCGA-TGCGTGTAAGTCTCCTTGAGCGGGGCTCAG-TCCCAGAGATGGTGCTAGGCCCG
TATCGCGCATGACAAGTACAGCAACGCCCGCTTGTGGAGAGTCAGGTTGTTTGGGAACAC
AATCTAAAGCCGGTGGTACACTCCATCGAAGGCTAAATATGGCCACGAGTCCGATAGCGA
ACAAGTACCGTGAGGGAAAATTGAAAAGCACTTTGAAGAGAGAGCGAAATAGTGCGTGAA
ACCGCTTAGAGGCAAGCAGATGGATTCTCGAAGGTGTGCATAGGA--------T-TATTA
CTA-----TTCCTAGTTCTCACGCCACCACTGTTG-------TTGA-CGTGCACCATACG
CTGACATTTGGACGCTTGAGATTGGGAC--TCGTGCCTGCTTGAGACGCTCGGTGTTGGA
CGTGTTGAGT--TTCTGTGGCATGCAATAACAGAGCAGAGCA-TTTGTCGTCGCTG-TAA
AGCGCCGACTGTAGCCGCTTGCTGATGCA----TATTTTCGTTGTG---GCGAGGCGCAA
GCTTCTACATGCG-ATATGTATTGCAACTCGGCTATTAGTACCGGCAAGACGACTT-TAA
GACTCGGTGGCGAGTAGA
>28_Neb_cir
???GTTAGTTTACATGGATAACTGTGGTAATTCTAGAGCTAATACATGCAGCAAGC-CTT
GA-CCC-TTACGGGC-A-AGGCGCAGTTATTAGATCAAAAACCAATCGGTTGTACT---T
TCGAGTGCAGCCGTTACTTTGGTGACTCTGAGTAACCACAGCGAACCGTATGGCC-TCGT
GCTCGACGGTCTGTCAGTCAAGCAACTGCCTTATCAGCTTGTTGTTAGGTTATATGCCTA
ACAAGGCTTCAACGGGTAACGAACGATCGGGGTCGGATATCGGAGAGGGAGCTTGAGAAA
CGGCTACCACTTCCAAGGAAGGCAGCAGGCGCGCAAATTACCCACTCTCGGCATGAGGAG
GTAGCGATAAAATGTATCGATGCGGGGCCATTAGTGCCTTCGTAATCGGAATGAGTACAC
TTTAAATCCTATAACGAGGACCTATTGGAGGGCAAGTCTGGTGCCAGCAGCCGCGGTAAT
TCCAGCTCCAATAGCGTATATTAATGCTGCTGCGGTTAAAAAGCTCGTAGTCGGATCTGG
GTCACCGGCGGGTACCGCATGTTGC-TTCATGCTGCATGTCGTGTACTATACGTGTCGCT
T--CGGCGGCACTGCCAGTGTAATGCTGTCTC----ATGTAGGCACGTTATGCTGGTCGC
CGGTACCACGGGCCGGGTTGAGCAGCATGCTCTTAATTGAGTGTGTTGTTTACTCGGTGC
GTTTACTTTGAAAAAATTGGAGTGCTCAAAGCAAGCGTACAGTCGC--TA-TG-CGGCTT
GAACAGTGGTGCATGGAATAATGGAATAGGGCCTCGGTTCTATTTTGTTGGTTTT-AAGA
TATCGAGGTAATGATTAAGAGGGACAGACGGGGACGTTTGTATTGCGACGTTAGAGGTGA
AATTCTTGGATCGTCGCAAGACACACTAATGCGAAAGCATTCGTCTAGAATGTTTTCATT
GATCAACAACAGGGATATT-CTCAGTAACGGCGAGTGAAGA-GAATAAAGCCCAGCGCTG
AATCGTATTGCTCGCAAGGGTAGTACGACATGTAGCGTGAAACTGGCGGCTGTTGATGTT
GTCGA-TGCGTGTAAGTCTCCTTGAGCGGGGCTCAG-TCCCAGAGATGGTGCTAGGCCCG
TATCGCGCATGACAAGTACAGCAACGCCCGCTTGTGGAGAGTCAGGTTGTTTGGGAACAC
AATCTAAAGCCGGTGGTACACTCCATCGAAGGCTAAATATGGCCACGAGTCCGATAGCGA
ACAAGTACCGTGAGGGAAAATTGAAAAGCACTTTGAAGAGAGAGCGAAATAGTGCGTGAA
ACCGCTTAGAGGCAAGCAGATGGATTCTCGAAGGTGTGCATAGGA--------T-TTTTT
ATA--GT-TTCCTAGTTCTCACGCCACCACTGTTG-------TTGA-CGTGCACCACACG
CTGACATTTGGACGCTTGAGATTGGGAC--TCGTGCCTGCTTGAGACGCTCGGTGTTGGA
CGTGTTGAGT--TTCTGTGGCATGCAATAACAGAGCAGAGCA-TTTGTCGTCGCTG-TAA
AGCGCCGACTGTAGCCGCTTGCTGATGCA----TACTCTCGTTGTG---GCGAGGCGCAA
GCTTCGACATGCG-ATGTGTATTGCAACTCGGCTACTAGTACCGGCAAGACGACTT-TAA
GACTCGGTGGCGAGTAGA
>29_Cla_wen
???GTTATTTTACATGGATAACTGTGGTAATTCTAGAGCTAATACATGCAGCAAGC-CTT
GA-CCC-TCACGGGC-A-AGGCGCAGTTATTAGATCAAAAACCAATCGGTTGTACT---T
TCGGGTATAGCCGTTACTTTGGTGACTCTGAGTAACCACAGCGAACCGTATGGCC-TCGT
GCTCGACGGTCTGTCAGTCAAGCAACTGCCTTATCAGCTTGTTGTTAGATTATATGCCTA
ACAAGGCTTCAACGGGTAACGAACGATCGGGGTCGGATATCGGAGAGGGAGCTTGAGAAA
CGGCTACCACTTCCAAGGAAGGCAGCAGGCGCGCAAATTACCCACTCTCGGCATGAGGAG
GTAGCAATAAAATGTATCGATGCGGGGCCTTTAGTGCCTTCGTAATCGGAATGAGTACAC
TTTAAATCCTATAACAAGGACCTATTGGAGGGCAAGTCTGGTGCCAGCAGCCGCGGTAAT
TCCAGCTCCAATAGCGTATATTAATGCTGCTGCGGTTAAAAAGCTCGTAGTCGGATCTGG
GTTACCGGCGGGTACCGCATGTTGC-TTCATGCAGCATGTTGTGTACTATACGTGTCGCT
T--CGGTGGCACTGCCAGTGTAATGCTGTCTC----ATGTAGGCACGTTATGCTGGTCGC
CGGAACCACGGGCCGGGTTGAGCAGCATGCTCTTAATTGAGTGTGTTGTTTACTCGGTGC
GTTTACTTTGAAAAAATTGGAGTGCTCAAAGCAAGCGTACAGTCGC--TA-TG-CGGCTT
GAACAGTGGTGCATGGAATAATGGAATAGGGCCTCGGTTCTATTTTGTTGGTTTT-AAGA
TATCGAGGTAATGATTAAGAGGGACAGACGGGGACGTTTGTATTGCGACGTTAGAGGTGA
AATTCTTGGATCGTCGCAAGACACACTAATGCGAAAGCATTCGTCTAGAATGTTTTCATT
GATCAACAACAGGGATATT-CTTAGTAACGGCGAGTGAAGA-GAATACAGCCCAGCGCTG
AATCGTACTGCTTGAAAGAGTAATACGACATGTAGCGTGAAACTGGCGGCTGTTGCTGTT
GTCGA-TGCGTGTAAGTCTCCTTGAGCGGGGCTCAG-TCCCAGAGATGGTGCTAGGCCCG
TATCGCGCGTGACAAGTACAGCAACGCCCGCTTGTGGAGAGTCAGGTTGTTTGGGAACAC
AATCTAAAGCCGGTGGTACACTCCATCGAAGGCTAAATATGACCACGAGTCCGATAGCGA
ACAAGTACCGTGAGGGAAAATTGAAAAGCACTTTGAAGAGAGAGCGAAATAGTGCGTGAA
ACCGCTTAGAGGCAAGCAGATGGATTCTCGAAGGTGTGCATAGGA--------T-TTAT-
--------TTCCTAGTTCTCACGCCACCACTGTTG-------TTGA-CGTGCACCACGCG
CTGACATTTGGACGCTTGAGATTGGGAC--TTGTGCCTGCTTGAGACGCTCGGTGTTGGA
CGCGTTGAGT--TTTTGTGGCATGCAATAATAGAGCAGAGCA-TTTGTCGTCGCTG-TAA
AGCGCCGACTGTGGCCGCTTGCTGATGCAT---TG---TCGTTGTG---GCGAGGCGCAA
GCTTCGACATGCG-ATATGTGTTGCAAATCGGCTATTAGTACCGGCAAGACGACTT-TAA
GACTCGGTGGCGAGTAGA
>3_Ech_mer
???GTTATTTTACATGGATAACTGTGGTAATTCTAGAGCTAATACATGCAGCAAGC-CTT
GA-CCC-TTACGGGC-A-AGGCGCAGTTATTAGATCAAAAACCAATCGGTTGTGTT---T
TCGGACATAGCCGTTAGCTTGGTGACTCTGAGTAACCACAGCGAACCGTATGGCC-TCGT
GCTCGACGGTCTGTCAGTCAAGCAACTGCCTTATCAGCTTGTTGTTAGGTTATATGCCTA
ACAAGGCTTCAACGGGTAACGAACGATCGGGGTCGGATATCGGAGAGGGAGCTTGAGAAA
CGGCTACCACTTCCAAGGAAGGCAGCAGGCGCGCAAATTACCCACTCTCGGCATGAGGAG
GTAGCGATAAAATGTATCGATGCGGGGCCATTAGTGCCTTCGTAATCGGAATGAGTACAC
TTTAAATCCTATAACAAGGACCTATTGGAGGGCAAGTCTGGTGCCAGCAGCCGCGGTAAT
TCCAGCTCCAATAGCGTATATTAATGCTGCTGCGGTTAAAAAGCTCGTAGTCGGATCTGG
GTTACCGGCGGGTACCGCATGTTGC-TTCATGCAGCATGTTGTGTACTATACGTGTCGCT
T--CGGCGGCACTGCCAGTGTAACGCTGCCTC----ATGTAGGTACGTTACGCTGGTCGC
CGGAACCACGGGCCGGGTTAAGCAGCATGCTCTTAATTGAGTGTGTTGTTTACTCGGTGC
GTTTACTTTGAAAAAATTGGAGTGCTCAAAGCAAGCGTATAGTCGC--AA-AG-CGGCTT
GAACAGTGGTGCATGGAATAATGAAATAGGGCCTCGGTTCTATTTTGTTGGTTTT-AAGA
TATCGAGGTAATGATTAAGAGGGACAGACGGGGACGTTTGTATTGCGACGTTAGAGGTGA
AATTCTTGGATCGTCGCAAGACACACTAATGCGAAAGCATTCGTCTAGAATGTTTTCATT
GATCAACAACAGGGATATT-CTCAGTAACGGCGAGTGAAGA-GAATACAGCCCAGCGCTG
AATCGTGTTGCTTGAAAGAGTGATACGACATGTAGCGTGAAACTGGCGGCTGTTGATGTT
GTCGA-TGTGTGTAAGTCTTCTTGAGCGGGGCTCAG-TCCCAGAGATGGTGCTAGGCCCG
TATCGCGCATGACAAGTACAGCAACGCCCGCTTGTGGAGAGTCAGGTTGTTTGGGAACAC
AATCTAAAGCCGGTGGTACACTCCATCGAAGGCTAAATATGACCACGAGTCCGATAGCGA
ACAAGTACCGTGAGGGAAAATTGAAAAGCACTTTGAAGAGAGAGCGAAATAGTGCGTGAA
ACCGCTTAGAGGCAAGCAGATGGATTCTCGAAGGTGTGCATAGGA--------T-TTAT-
--------TTCCTAGTTCTCACGCCACCACTGTTG-------TTGA-CGTGCACCATGCG
CTGACATTTGGACGCTTGAGATTGGGAC--TTGTGCCTGCTTGAGACGCTCGGTGTTGGA
CGTGTTGAGT--TGTTGTGGGATGCAATAACAGAGCAGAGCA-TTTGTCGTCGCTG-TAA
AGCGCCGACTGTGGCCGCTTGCTGATGC------ATTGTTGTTGTG---GCGAAACGCAA
GCTTCGACATGCG-GCATGTGTTGCAAATCGGCTATTAGTACCGGCAAGACGACTT-TAA
GACT??????????????
>30_Cla_wen2
????TTATTTTACATGGATAACTGTGGTAATTCTAGAGCTAATACATGCAGCAAGC-CTT
GA-CCC-TCACGGGC-A-AGGCGCAGTTATTAGATCAAAAACCAATCGGTTGTACT---T
TCGGGTATAGCCGTTACTTTGGTGACTCTGAGTAACCACAGCGAACCGTATGGCC-TCGT
GCTCGACGGTCTGTCAGTCAAGCAACTGCCTTATCAGCTTGTTGTTAGATTATATGCCTA
ACAAGGCTTCAACGGGTAACGAACGATCGGGGTCGGATATCGGAGAGGGAGCTTGAGAAA
CGGCTACCACTTCCAAGGAAGGCAGCAGGCGCGCAAATTACCCACTCTCGGCATGAGGAG
GTAGCAATAAAATGTATCGATGCGGGGCCTTTAGTGCCTTCGTAATCGGAATGAGTACAC
TTTAAATCCTATAACAAGGACCTATTGGAGGGCAAGTCTGGTGCCAGCAGCCGCGGTAAT
TCCAGCTCCAATAGCGTATATTAATGCTGCTGCGGTTAAAAAGCTCGTAGTCGGATCTGG
GTTACCGGCGGGTACCGCATGTCGC-TTCATGCAGCATGTTGTGTACTATACGTGTCGCT
T--CGGTGGCACTGCCAGTGTAATGCTGTCTC----ATGTAGGCACGTTATGCTGGTCGC
CGGAACCACGGGCCGGGTTGAGCAGCATGCTCTTAATTGAGTGTGTTGTTTACTCGGTGC
GTTTACTTTGAAAAAATTGGAGTGCTCAAAGCAAGCGTACAGTCGC--TA-TG-CGGCTT
GAACAGTGGTGCATGGAATAATGGAATAGGGCCTCGGTTCTATTTTGTTGGTTTT-AAGA
TATCGAGGTAATGATTAAGAGGGACAGACGGGGACGTTTGTATTGCGACGTTAGAGGTGA
AATTCTTGGATCGTCGCAAGACACACTAATGCGAAAGCATTCGTCTAGAATGTTTTCATT
GATCAA??????????????????????????????????????????????????????
????????????????????????????????????????????????????????????
????????????????????????????????????????????????????????????
????????????????????????????????????????????????????????????
????????????????????????????????????????????????????????????
????????????????????????????????????????????????????????????
????????????????????????????????????????????????????????????
????????????????????????????????????????????????????????????
????????????????????????????????????????????????????????????
????????????????????????????????????????????????????????????
????????????????????????????????????????????????????????????
????????????????????????????????????????????????????????????
??????????????????
>31_Tes_spi_spi
????GTATTTAACATGGATAACTGTGGGAATTCTAGAGCTAATACATGCAGCAAGC-CTT
CACCCC-TTGTGGGCAA-AGGCGCATTTATTATTTCAAAAACCAATCGGTTGTATT---T
TCGGATATAACCGTTAGCTTGGTGAGACTGAGTAACCACAGCAAATCGTATGGCC-TTGT
GCTCGACGATCTGTCAGTCAAGCAACTGCCTTATCAGCTTGTTGTTAGGTTATATGCCTA
ACAAGGCTTCAACGGGTAACGAACGATCGGGGTCGGATATCGGAGAGGGAGCTTGAGAAA
CGGCTACCACTTCCAAGGAAGGCAGCAGGCGCGCAAATTACCCACTCTCGGCATGAGGAG
GTAGCAATAAAATGTATCGATGCGGGGCCATTAGTGCCTTCGTAATCGGAATGAGTACAC
TTTAAATCCTATAACAAGGACCTATTGGAGGGCAAGTCTGGTGCCAGCAGCCGCGGTAAT
TCCAGCTCCAATAGCGTATATTAATGCTGCTGCGGTTAAAAAGCTCGTAGTCGGATCTGG
GTTACCGGCGGGCAACTCATGTTGT-TTCATACAACATGTTGTTTGCTATACGTGTCGCT
T--CGGCGGCGCTGCCAGTATAGTGCTGTCTC---TTTGTAGGCACGCTATATCGGTCGC
CGGAACCACGGGCCGGGTTGGGCAGCATGCTCTTCATTGAGTGTGTTGTTCACTCGGTGC
GTTTACTTTGAAAAAATTGGAGTGCTCAAAGCAAGCGTACAGTCGC--TA-TG-CGGCTT
GAACAGTGGTGCATGGAATAATGAAATAGGGCCTCGGTTCTATTTTGTTGGTTTT-AAGA
TATCGAGGTAATGATTAAGAGGGACAGACGGGGACGTTTGTATTGCGACGTTAGAGGTGA
AATTCTTGGATCGTCGCAAGACACACTAATGCGAAAGCATTCGTCTAGAATGTTTTC???
??????CAACAGGGATATT-CTTAGTAACGGCGAGTGAAGA-GAATAGAGCCCAGCGCTG
AATCGTATTGCTTGAAAGGGTAAAACGACATGTAGCGTGAAGCTGGCGGCTGTTGCTGTT
GTCGA-TGCGTGTAAGTCTTCTTGAGCGGGGCTCAG-TCCCAGAGATGGTGCTAGGCCCG
TATCGCGTATGACATGTATGGCGACGCCCGCTTGCGGAGAGTCAGGTTGCTTGGGAACGC
AATCTAAAGCCGGTGGTACACTCCATCGAAGGCTAAATATGACCACAAGTCCGATAGCGA
ACAAGTACCGTGAGGGAAAATTGAAAAGCACTTTGAAGAGAGAGCGAAATAGTGCGTGAA
ACCGCTCAGAGGCAAGCAGATGGATTCTCGAAGGTGTGCATAGGA--------T-TTAT-
--------TTCCTAGTTCTCACGCCACCGTTGTTG-------CAGA-TGTGCACCATGCG
CTGACATTTGGACGCTTGAGATTGGGAC--TTGTGCCTGCTTGAGACGCTCGGTGTTGGA
CGCGTTGAGT--TTTTGTGGCATACTGTAACAAAGCAGGGCA-TT--TTGTCGCTG-TAA
AGCGCCGGCTGTGGCCGCTTGCTGGCGCA----TA---TTGTTGTG---GCGAGACGCAA
GTTTCGACATGCG-GTATGCGTTGCAAATCGGTTATTAGCACCGGCAAGACAATTG-TAA
GACCCGGTGGCGAGTAGA
>32_Tes_spi_tro
?ACAGTATTTAACATGGATAACTGTGGTAATTCTAGAGCTAATACATGCAGCAAGC-CTT
CACCCC-TTGTGGGCAA-AGGCGCATTTATTATTTCAAAAACCAATCGGTTGTATT---T
TCGGATATAACCGTTAGCTTGGTGAGACTGAGTAACCACAGCAAATCGTATGGCC-TTGT
GCTCGACGATCTGTCAGTCAAGCAACTGCCTTATCAGCTTGTTGTTAGGTTATATGCCTA
ACAAGGCTTCAACGGGTAACGAACGATCGGGGTCGGATATCGGAGAGGGAGCTTGAGAAA
CGGCTACCACTTCCAAGGAAGGCAGCAGGCGCGCAAATTACCCACTCTCGGCATGAGGAG
GTAGCAATAAAATGTATCGATGCGGGGCCATTAGTGCCTTCGTAATCGGAATGAGTACAC
TTTAAATCCTATAACAAGGACCTATTGGAGGGCAAGTCTGGTGCCAGCAGCCGCGGTAAT
TCCAGCTCCAATAGCGTATATTAATGCTGCTGCGGTTAAAAAGCTCGTAGTCGGATCTGG
GTTACCGGCGGGCAACTCATGTTGT-TTCATACAACATGTTGTTTGCTATACGTGTCGCT
T--CGGCGGCGCTGCCAGTATAGTGCTGTCTC---TTTGTAGGCACGCTATATCGGTCGC
CGGAACCACGGGCCGGGTTGGGCAGCATGCTCTTCATTGAGTGTGTTGTTCACTCGGTGC
GTTTACTTTGAAAAAATTGGAGTGCTCAAAGCAAGCGTACAGTCGC--TA-TG-CGGCTT
GGACAGTGGTGCATGGAATAATGAAATAGGGCCTCGGTTCTATTTTGTTGGTTTT-AAGA
TATCGAGGTAATGATTAAGAGGGACAGACGGGGACGTTTGTATTGCGACGTTAGAGGTGA
AATTCTTGGATCGTCGCAAGACACACTAATGCGAAAGCATTCGTCTAGAATGTTTTCAT?
??????CAACAGGGATATT-CTTAGTAACGGCGAGTGAAGA-GAATAGAGCCCAGCGCTG
AATCGTATTGCTTGAAAGGGTAAAACGACATGTAGCGTGAAGCTGGCGGCTGTTGCTGTT
GTCGA-TGCGTGTAAGTCTTCTTGAGCGGGGCTCAG-TCCCAGAGATGGTGCTAGGCCCG
TATCGCGTATGACATGTATGGCGACGCCCGCTTGCGGAGAGTCAGGTTGCTTGGGAACGC
AATCTAAAGCCGGTGGTACACTCCATCGAAGGCTAAATATGACCACAAGTCCGATAGCGA
ACAAGTACCGTGAGGGAAAATTGAAAAGCACTTTGAAGAGAGAGCGAAATAGTGCGTGAA
ACCGCTCAGAGGCAAGCAGATGGATTCTCGAAGGTGTGCATAGGA--------T-TTAT-
--------TTCCTAGTTCTCACGCCACCGTTGTTG-------CAGA-TGTGCACCATGCG
CTGACATTTGGACGCTTGAGATTGGGAC--TTGTGCCTGCTTGAGACGCTCGGTGTTGGA
CGCGTTGAGT--TTTTGTGGCATACTGTAACAAAGCAGGGCA-TT--TTGTCGCTG-TAA
AGCGCCGGCTGTGGCCGCTTGCTGGCGCA----TA---TTGTTGTG---GCGAGACGCAA
GTTTCGACATGCG-GTATGCGTTGCAAATCGGTTATTAGCACCGGCAAGACAATTT-TAA
GACCCGGTGGCGAGTAGA
>33_Vir_per
?CAGTTATTTTACATGGATAACTGTGGTAATTCTAGAGCTAATACATGCAGCAAGC-CTT
GA-CCC-TTACGGGC-A-AGGCGCAGTTATTAGATCAAAAACCAATCGGTTGTGCC---T
TCGGGTATAGCCGTTCCTTTGGTGACTCTGAGTAACCACAGCGAACCGCATGGCC-TCGT
GCTCGGCGGTCTGTCAGTCAAGCAACTGCCTTATCAGCTTGTTGTTAGGTTATATGCCTA
ACAAGGCTTCAACGGGTAACGAACGATCGGGGTCGGATATCGGAGAGGGAGCTTGAGAAA
CGGCTACCACTTCCAAGGAAGGCAGCAGGCGCGCAAATTACCCACTCTCGGCATGAGGAG
GTAGCGATAAAATGTATCGATGCGGGGCCATTAGTGCCTTCGTAATCGGAATGAGTACAC
TTTAAATCCTATAACGAGGACCTATTGGAGGGCAAGTCTGGTGCCAGCAGCCGCGGTAAT
TCCAGCTCCAATAGCGTATATTAATGCTGCTGCGGTTAAAAAGCTCGTAGTCGGATCTGG
GTTCGCGGCGGGTACCGCATGTTGC-TTCATGCAGCATGTTGTGTACTATACGTGTCACT
T--CGGTGGCACTGCCAGTGTAATGCTGTCTC----ATGTAGGCACGTTATGCTGGTCGC
CGGAACCACGGGCCGGGTTGAGCAGCATGCTCTTAATTGAGTGTGTTGTTTACTCGGGGC
GTTTACTTTGAAAAAATTGGAGTGCTCAAAGCAAGCGTACAGTCGC--TA-TG-CGGCTT
GAACAGTGGTGCATGGAATAATGGAATAGGGCCTCGGTTCTATTTTGTTGGTTTT-AAGA
TATCGAGGTAATGATTAAGAGGGACAGACGGGGACGTTTGTATTGCGACGTTAGAGGTGA
AATTCTTGGATCGTCGCAAGACACACTAATGCGAAAGCATTCGTCTAGAATGTTT?????
??????????AGGGATATT-CTCAGTAACGGCGAGTGAAGA-GAATACAGCCCAGCGCTG
AATCGTATTGCTTGCAAGGGTAGTACGAAATGTAGCGTGAAACTGGCGGCTGTTGCTGTT
GTCGA-CGCGTGTAAGTCTCCTTGAGCGGGGCTCAG-TCCCAGAGATGGTGCTAGGCCCG
TATCGCGCGTGACAAGTACAGCAACGCCCGCTTGTGGAGAGTCAGGTTGTTTGGGAACAC
AATCTAAAGCCGGTGGTACACTCCATCGAAGGCTAAATATGGCCACGAGTCCGATAGCGA
ACAAGTACCGTGAGGGAAAATTGAAAAGCACTTTGAAGAGAGAGCGAAATAGTGCGTGAA
ACCGCTTAGAGGCAAGCAGATGGATTCTCGAAGGTGTGCATAGGA--------T-TTAT-
--------TTCCTAGTTCTCACGCCACCACTGTTG-------TTGA-CGTGCACCATACG
CTGACATTTGGACGCTTGAGATTGGGAC--TTGTGCCTGCTTGAGACGCTCGGTGTCGGA
CGTGTTGTGT--TTTTGTGGCATGCAATAACAGAGCAGAGCA-TTTGTCGTCGCTG-TAA
AGCGCCGACTGTTGCCGCTTGCTGATGCAT---TA---TCGTTGTG---GCGAGGCGCAA
GCCTCGACATGCG-ATATGTGTTGCAAATCGGCTATTAGTACCGGCAAGACGACAT-CAA
GACTCGGTGGCGAGTAGA
>34_Vir_per2
?CAGTTATTTTACATGGATAACTGTGGTAATTCTAGAGCTAATACATGCAGCAAGC-CTT
GA-CCC-TTACGGGC-A-AGGCGCAGTTATTAGATCAAAAACCAATCGGTTGTGCC---T
TCGGGTATAGCCGTTCCTTTGGTGACTCTGAGTAACCACAGCGAACCGCATGGCC-TCGT
GCTCGGCGGTCTGTCAGTCAAGCAACTGCCTTATCAGCTTGTTGTTAGGTTATATGCCTA
ACAAGGCTTCAACGGGTAACGAACGATCGGGGTCGGATATCGGAGAGGGAGCTTGAGAAA
CGGCTACCACTTCCAAGGAAGGCAGCAGGCGCGCAAATTACCCACTCTCGGCATGAGGAG
GTAGCGATAAAATGTATCGATGCGGGGCCATTAGTGCCTTCGTAATCGGAATGAGTACAC
TTTAAATCCTATAACGAGGACCTATTGGAGGGCAAGTCTGGTGCCAGCAGCCGCGGTAAT
TCCAGCTCCAATAGCGTATATTAATGCTGCTGCGGTTAAAAAGCTCGTAGTCGGATCTGG
GTTCGCGGCGGGTACCGCATGTTGC-TTCATGCAGCATGTTGTGTACTATACGTGTCACT
T--CGGTGGCACTGCCAGTGTAATGCTGTCTC----ATGTAGGCACGTTATGCTGGTCGC
CGGAACCACGGGCCGGGTTGAGCAGCATGCTCTTAATTGAGTGTGTTGTTTACTCGGGGC
GTTTACTTTGAAAAAATTGGAGTGCTCAAAGCAAGCGTACAGTCGC--TA-TG-CGGCTT
GAACAGTGGTGCATGGAATAATGGAATAGGGCCTCGGTTCTATTTTGTTGGTTTT-AAGA
TATCGAGGTAATGATTAAGAGGGACAGACGGGGACGTTTGTATTGCGACGTTAGAGGTGA
AATTCTTGGATCGTCGCAAGACACACTAATGCGAAAGCATTCGTCTAGAATGTTT?????
??????CAACAGGGATATT-CTCAGTAACGGCGAGTGAAGA-GAATACAGCCCAGCGCTG
AATCGTATTGCTTGCAAGGGTAGTACGAAATGTAGCGTGAAACTGGCGGCTGTTGCTGTT
GTCGA-CGTGTGTAAGTCTCCTTGAGCGGGGCTCAG-TCCCAGAGATGGTGCTAGGCCCG
TATCGCGCGTGACAAGTACAGCAACGCCCGCTTGTGGAGAGTCAGGTTGTTTGAGAACAC
AATCTAAAGCCGGTGGTACACTCCATCGAAGGCTAAATATGGCCACGAGTCCGATAGCGA
ACAAGTACCGTGAGGGAAAATTGAAAAGCACTTTGAAGAGAGAGCGAAATAGTGCGTGAA
ACCGCTTAGAGGCAAGCAGATGGATTCTCGAAGGTGTGCATAGGA--------T-TTAT-
--------TTCCTAGTTCTCACGCCACCACTGTTG-------TTGA-CGTGCACCATACG
CTGACATTTGGACGCTTGAGATTGGGAC--TTGTGCCTGCTTGAGACGCTCGGTGTCGGA
CGTGTTGTGT--TTTTGTGGCATGCAATAACAGAGCAGAGCA-TTTGTCGTCGCTG-TAA
AGCGCCGACTGTTGCCGCTTGCTGATGCAT---TA---TCGTTGTG---GCGAGGCGCAA
GCCTCGACATGCG-ATATGTGTTGCAAATCGGCTATTAGTACCGGCAAGACGACAT-CAA
GACTCGGTGGCGAGTAGA
>35_Ech_azo
???GTTATTATACATGGATAACTGTGGTAATTCTAGAGCTAATACATGCAGCAAGC-CTT
GA-CCC-TCACGGGC-A-AGGCGCAGTTATTAGATCAAAAACCAATCGGTTGTGTC---T
TCGGACTCAGCCGTTAGCTTGGTGACTCTGAGTAACCACAGCGAACCGTATGGCC-TCGT
GCTCGACGGTCTGTCAGTCAAGCAACTGCCTTATCAGCTTGTTGTTAGGTTATATGCCTA
ACAAGGCTTCAACGGGTAACGAACGATCGGGGTCGGATATCGGAGAGGGAGCTTGAGAAA
CGGCTACCACTTCCAAGGAAGGCAGCAGGCGCGCAAATTACCCACTCTCGGCATGAGGAG
GTAGCGATAAAATGTATCGATGCGGGGCCATTAGTGCCTTCGTAATCGGAATGAGTACAC
TTTAAATCCTATAACAAGGACCTATTGGAGGGCAAGTCTGGTGCCAGCAGCCGCGGTAAT
TCCAGCTCCAATAGCGTATATTAATGCTGCTGCGGTTAAAAAGCTCGTAGTCGGATCTGG
GTTACCGGCGGGTACCGCATGTTGC-TTCATGCAGCATGTTGTGTACTATACGTGTCGCT
T--CGGCGGCACTGCCAGTGTAATGCTGCCTC----ATGTAGGTACGTTACGCTGGTCGC
CGGAACCACGGGCCGGGCTAGGCAGCATGCTCTTAATTGAGTGTGTTGTTTACTCGGTGC
GTTTACTTTGAAAAAATTGGAGTGCTCAAAGCAAGCGTATAGTCGC--AA-TG-CGGCTT
GAACAGTGGTGCATGGAATAATGGAATAGGGCCTCGGTTCTATTTTGTTGGTTTT-AAGA
TATCGAGGTAATGATTAAGAGGGACAGACGGGGACGTTTGTATTGCGACGTTAGAGGTGA
AATTCTTGGATCGTCGCAAGACACACTAATGCGAAAGCATTCGTTTAGAA-GTTT?????
??????CAACAGGGATATT-CTCAGTAACGGCGAGTGAAGA-GAATACAGCTCAGCGCTG
AATCTTGTTGCTCGAAAGAGTGATACGACATGTAGCGTGAAACTGGCGGCTGTTGATGTT
GTCGA-TGCGTGTAAGTCTCCTTGAGCGGGGCTCAG-TCCCAGAGATGGTGCTAGGCCCG
TATCGCGCATGACAAGTACAGCGACGCCCGCTTGTGGAGAGTCAGGTTGTTTGGGAACAC
AATCTAAAGCCGGTGGTACACTCCATCGAAGGCTAAATATGACCACGAGTCCGATAGCGA
ACAAGTACCGTGAGGGAAAATTGAAAAGCACTTTGAAGAGAGAGCGAAATAGTGCGTGAA
ACCGCTTAGAGGCAAGCAGATGGATTCTCGAAGGTGTGCATAGGA--------T-TTAT-
--------TTCCTAGTTCTCACGCCACCACTGTTG-------TTGA-CGTGCACCATGCG
CTGACATTTGGACGCTTGAGATTGGGAC--TCGTGCCTGCTTGAGACGCTCGATGTTGGA
CGTGTTGAGT--TGTTGTGGCATGCAATAATAGAGCAGAGCA-TTTGTCGTCGCTG-TAA
AGCGCCGACTGTGGCCGCTTGCTGATGCATTT-TG---CCGTTGTG---GCGAGGCGCAA
GCTTCGACATGCG-GCATGCGTTGCAAATCGGCTATTAGTACCGGCATGACGACTT-TAA
GACTCGGTGGCGAGTAGA
>36_Kri_tet
???GTTAATTTACATGGATAACTGTGGTAATTCTAGAGCTAATACATGCAGCAAGC-CTT
GA-CCC-TTACGGGC-A-AGGCGCAGTTATTAGATCAAAAACCAATCGGTTGTATC---T
TCGGGTATGACCGTTACTTTGGTGACTCTGAGTAACCACAGCGAACCGTATGGCC-TCGT
GCTCGACGGTCTGTCAGTCAAGCAACTGCCTTATCAGCTTGTTGTTAGGTTATATGCCTA
ACAAGGCTTCAACGGGTAACGAACGATCGGGGTCGGATATCGGAGAGGGAGCTTGAGAAA
CGGCTACCACTTCCAAGGAAGGCAGCAGGCGCGCAAATTACCCACTCTCGGCATGAGGAG
GTAGCGATAAAATGTATCGATGCGGGGCCTTTAGTGCCTTCGTAATCGGAATGAGTACAC
TTTAAATCCTATAACGAGGACCTATTGGAGGGCAAGTCTGGTGCCAGCAGCCGCGGTAAT
TCCAGCTCCAATAGCGTATATTAATGCTGCTGCGGTTAAAAAGCTCGTAGTCGGATCTGG
GTTACCGGCGGGTACCGCAGGTTGC-TTCATGCAGCCTGTTGTGTACTGTACGTGTCGCT
T--CGGCGGCACTGCCAGTGTGGCGCTGTCTC----ATGTAGGCACGTTATGCTGGTCGC
CGGAACCACGGGCCGGGCTGAGCATCATGCTCTTAGTTGAGTGTGCTGCTTACTCGGTGC
GTTTACTTTGAAAAAATTGGAGTGCTCAAAGCAAGCGTACAGTCGC--TA-TG-CGGCTT
GAACAGTGGTGCATGGAATAATGGAATAGGGCCTCGGTTCTATTTTGTTGGTTTT-AAGA
TATCGAGGTAATGATTAAGAGGGACGGACGGGGACGTTTGTATTGCGACGTTAGAGGTGA
AATTCTTGGATCGTCGCAAGACACACTAATGCGAAAGCATTCGTCTAGAC-GTTT?????
??????CAACAGGGATATT-CTCAGTAACGGCGAGTGAAGA-GAATACAGCCCAGCGCTG
AATCGTACTGCTTGAGAGAGTAGCACGACATGTAGCGTGAAACTGGCGGCTGTTGCTGTT
GTCGA-TGCGTGTAAGTCTCCTTGAGCGGGGCTCAG-TCCCAGAGATGGTGCTAGGCCCG
TATCGCGCGTGACAAGTACAGTAACGCCCGCTTGTGGAGAGTCAGGTTGTTTGGGAACAC
AATCTAAAGCCGGTGGTACACTCCATCGAAGGCTAAATATGGCCACGAGTCCGATAGCGA
ACAAGTACCGTGAGGGAAAATTGAAAAGCACTTTGAAGAGAGAGCGAAATAGTGCGTGAA
ACCGCTTAGAGGCAAGCAGATGGATTCTCGAAGGTGTGCATAGGATGTATTTAT-TTAT-
--------TTCCTAGTTCTCACGCCACCACTGTTG-------TTGA-CGTGCACCATGCG
CTGACATTTGGACGCTTGAGATTGGGAC--TTGTGCCTGCTTGAGACGCTCGGTGTCGGA
CGTGTTGAGT--TTGTGTGGCATGCGATAACAGAGCAGAGCA-TTTGTCGTCGCTG-CAA
AGCGCCGACTGTGGCCGCTTGCTGATGCAT---TG---TCGTTGTG---ACGAAGCGCAA
GCTTCGGCATACG-ATATGTGTTGCAACACGGCCATAAGTACCGGCAAGACGACTT-TAA
GACTCGGTGGCGAGTAGA
>37_Ech_dar2
?????TATTTTACATGGATAACTGTGGTAATTCTAGAGCTAATACATGCAACAAGC-CTT
GA-CCC-TTACGGGC-A-AGGCGCAGTTATTAGATCAAAAACCAATCGGTTGTATC---T
TCGGATATAGCCGTTAGCTTGGTGACTCTGAGTAACCACAGCGAACCGTATGGCC-TTGT
GCTCGACGGTCTGTCAGTCAAGCAACTGCCTTATCAGCTTGTTGTTAGGTTATATGCCTA
ACAAGGCTTCAACGGGTAACGAACGATCGGGGTCGGATATCGGAGAGGGAGCTTGAGAAA
CGGCTACCACTTCCAAGGAAGGCAGCAGGCGCGCAAATTACCCACTCTCGGCATGAGGAG
GTAGCGATAAAATGTATCGATGCGGGGCCATTAGTGCCTTCGTAATCGGAATGAGTACAC
TTTAAATCCTATAACAAGGACCTATTGGAGGGCAAGTCTGGTGCCAGCAGCCGCGGTAAT
TCCAGCTCCAATAGCGTATATTAATGCTGCTGCGGTTAAAAAGCTCGTAGTCGGATCTGG
GTTACCGGCGGGTACCGCATGTTGC-TTCATGCAGCATGTTGTGTACTATACGTGTCGCT
T--CGGCGGCACTGCCAGTGTAATGTTACCTT------ACAGGTGCATTACGCTGGTCGC
CGGAACCACGGGCCGGGTTGAGCAGCATGCTCTTAATTGAGTGTGTTGTTTACTCGGTGC
GTTTACTTTGAAAAAATTGGAGTGCTCAAAGCAAGCGTACAGTCGC--TA-TG-CGGCTT
GAACAGTGGTGCATGGAATAATGGAATAGGGCCTCGGTTCTATTTTGTTGGTTTT-AAGA
TATCGAGGTAATGATTAAGAGGGACAGACGGGGACGTTTGTATTGCGACGTTAGAGGTGA
AATTCTTGGATCGTCGCAAGACACACTAATGCGAAAGCATTCGTCTAG????????????
??????CAACAGGGATATT-CTCAGTAACGGCGAGTGAAGA-GAATACAGCCCAGCGCCG
AATCGTATTGCTCGAAAGGGTGACACGACATGTGGTGTGAAACAGGCGGCTGTTGATGTT
GTCGA-TGCGTGTAAGTCTTCTTGAGCGGGGCTCAG-TCCCAGAGATGGTGCTAGGCCCG
TATCGCGCATGACAAGTACAGCGACGCCCGCTTGTGGAGAGTCAGGTTGTTTGGGAACAC
AATCTAAAGCCGGTGGTACACTCCATCGAAGGCTAAATATGACCACGAGTCCGATAGCGA
ACAAGTACCGTGAGGGAAAATTGAAAAGCACTTTGAAGAGAGAGCGAAATAGTGCGTGAA
ACCGCTTAGAGGCAAGCAGATGGATTCTCGAAGGTGTGCATAGGA--------T-TTAT-
--------TTCCTAGTTCTCACGCCACCACTGTTG-------TTGA-CGTGCACCATGCG
CTGACATTTGGACGCTTGAGATTGGGAC--TTGTGCCTGCTTGAGACGCTCGGTGTTGGA
CGTGTTGAGT--TTTTGTGGCATGCAATAACAGAGCAGAGCA-TTTGTCGTCGCTG-TAA
AGCGCCGACTGTGGCCGCTTGCTGATGCAT---TG---TCGTTGTG---GCGAGGCGCAA
GCTTCGACATGCG-ATATGTATTGCAAATCGGCTATTAGTACCGGCAAGACGACTT-TAA
GACTCGGTGGCGAGTAGA
>38_Ech_dar3
?????TATTTTACATGGATAACTGTGGTAATTCTAGAGCTAATACATGCAACAAGC-CTT
GA-CCC-TTACGGGC-A-AGGCGCAGTTATTAGATCAAAAACCAATCGGTTGTATC---T
TCGGATATAGCCGTTAGCTTGGTGACTCTGAGTAACCACAGCGAACCGTATGGCC-TTGT
GCTCGACGGTCTGTCAGTCAAGCAACTGCCTTATCAGCTTGTTGTTAGGTTATATGCCTA
ACAAGGCTTCAACGGGTAACGAACGATCGGGGTCGGATATCGGAGAGGGAGCTTGAGAAA
CGGCTACCACTTCCAAGGAAGGCAGCAGGCGCGCAAATTACCCACTCTCGGCATGAGGAG
GTAGCGATAAAATGTATCGATGCGGGGCCATTAGTGCCTTCGTAATCGGAATGAGTACAC
TTTAAATCCTATAACAAGGACCTATTGGAGGGCAAGTCTGGTGCCAGCAGCCGCGGTAAT
TCCAGCTCCAATAGCGTATATTAATGCTGCTGCGGTTAAAAAGCTCGTAGTCGGATCTGG
GTTACCGGCGGGTACCGCATGTTGC-TTCATGCAGCATGTTGTGTACTATACGTGTCGCT
T--CGGCGGCACTGCCAGTGTAATGTTACCTT------ACAGGTGCATTACGCTGGTCGC
CGGAACCACGGGCCGGGTTGAGCAGCATGCTCTTAATTGAGTGTGTTGTTTACTCGGTGC
GTTTACTTTGAAAAAATTGGAGTGCTCAAAGCAAGCGTACAGTCGC--TA-TG-CGGCTT
GAACAGTGGTGCATGGAATAATGGAATAGGGCCTCGGTTTTATTTTGTTGGTTTT-AAGA
TATCGAGGTAATGATTAAGAGGGACAGACGGGGACGTTTGTATTGCGACGTTAGAGGTGA
AATTCTTGGATCGTCGCAAGACACACTAATGCGAAAGCATTCGTCTAGAA??????????
??????CAACAGGGATATT-CTCAGTAACGGCGAGTGAAGA-GAATACAGCCCAGCGCCG
AATCGTATTGCTCGAAAGGGTGACACGACATGTGGTGTGAAACAGGCGGCTGTTGATGTT
GTCGA-TGCGTGTAAGTCTTCTTGAGCGGGGCTCAG-TCCCAGAGATGGTGCTAGGCCCG
TATCGCGCATGACAAGTACAGCAACGCCCGCTTGTGGAGAGTCAGGTTGTTTGGGAACAC
AATCTAAAGCCGGTGGTACACTCCATCGAAGGCTAAATATGACCACGAGTCCGATAGCGA
ACAAGTACCGTGAGGGAAAATTGAAAAGCACTTTGAAGAGAGAGCGAAATAGTGCGTGAA
ACCGCTTAGAGGCAAGCAGATGGATTCTCGAAGGTGTGCATAGGA--------T-TTAT-
--------TTCCTAGTTCTCACGCCACCACTGTTG-------TTGA-CGTGCACCATGCG
CTGACATTTGGACGCTTGAGATTGGGAC--TTGTGCCTGCTTGAGACGCTCGGTGTTGGA
CGTGTTGAGT--TTTTGTGGCATGCAATAACAGAGCAGAGCA-TTTGTCGTCGCTG-TAA
AGCGCCGACTGTGGCCGCTTGCTGATGCAT---TG---TCGTTGTG---GCGAGGCGCAA
GCTTCGACATGCG-ATATGTATTGCAAATCGGCTATTAGTACCGGCAAGACGACTT-TAA
GACTCGGTGGCGAGTAGA
>39_Cla_wen3
ACAGTTAATTTACATGGATAACTGTGGTAATTCTAGAGCTAATACATGCAGCAAGC-CTT
GA-CCC-TCACGGGC-A-AGGCGCAGTTATTAGATCAAAAACCAATCGGTTGTACT---T
TCGGGTATAGCCGTTACTTTGGTGACTCTGAGTAACCACAGCGAACCGTATGGCC-TCGT
GCTCGACGGTCTGTCAGTCAAGCAACTGCCTTATCAGCTTGTTGTTAGATTATATGCCTA
ACAAGGCTTCAACGGGTAACGAACGATCGGGGTCGGATATCGGAGAGGGAGCTTGAGAAA
CGGCTACCACTTCCAAGGAAGGCAGCAGGCGCGCAAATTACCCACTCTCGGCATGAGGAG
GTAGCAATAAAATGTATCGATGCGGGGCCTTTAGTGCCTTCGTAATCGGAATGAGTACAC
TTTAAATCCTATAACAAGGACCTATTGGAGGGCAAGTCTGGTGCCAGCAGCCGCGGTAAT
TCCAGCTCCAATAGCGTATATTAATGCTGCTGCGGTTAAAAAGCTCGTAGTCGGATCTGG
GTTACCGGCGGGTACCGCATGTTGC-TTCATGCAGCATGTTGTGTACTATACGTGTCGCT
T--CGGTGGCACTGCCAGTGTAATGCTGTCTC----ATGTAGGCACGTTATGCTGGTCGC
CGGAACCACGGGCCGGGTTGAGCAGCATGCTCTTAATTGAGTGTGTTGTTTACTCGGTGC
GTTTACTTTGAAAAAATTGGAGTGCTCAAAGCAAGCGTACAGTCGC--TA-TG-CGGCTT
GAACAGTGGTGCATGGAATAATGGAATAGGGCCTCGGTTCTATTTTGTTGGTTTT-AAGA
TATCGAGGTAATGATTAAGAGGGACAGACGGGGACGTTTGTATTGCGACGTTAGAGGTGA
AATTCTTGGATCGTCGCAAGACACACTAATGCGAAAGCATTCGTCTAGAA??????????
??????CAACAGGGATATT-CTTAGTAACGGCGAGTGAAGA-GAATACAGCCCAGCGCTG
AATCGTACTGCTTGAAAGAGTAATACGACATGTAGCGTGAAACTGGCGGCTGTTGCTGTT
GTCGA-TGCGTGTAAGTCTCCTTGAGCGGGGCTCAG-TCCCAGAGATGGTGCTAGGCCCG
TATCGCGCGTGACAAGTACAGCAACGCCCGCTTGTGGAGAGTCAGGTTGTTTGGGAACAC
AATCTAAAGCCGGTGGTACACTCCATCGAAGGCTAAATATGACCACGAGTCCGATAGCGA
ACAAGTACCGTGAGGGAAAATTGAAAAGCACTTTGAAGAGAGAGCGAAATAGTGCGTGAA
ACCGCTTAGAGGCAAGCAGATGGATTCTCGAAGGTGTGCATAGGA--------T-TTAT-
--------TTCCTAGTTCTCACGCCACCACTGTTG-------TTGA-CGTGCACCACGCG
CTGACATTTGGACGCTTGAGATTGGGAC--TTGTGCCTGCTTGAGACGCTCGGTGTTGGA
CGCGTTGAGT--TTTTGTGGCATGCAATAATAGAGCAGAGCA-TTTGTCGTCGCTG-TAA
AGCGCCGACTGTGGCCGCTTGCTGATGCAT---TG---TCGTTGTG---GCGAGGCGCAA
GCTTCGACATGCG-ATATGTGTTGCAAATCGGCTATTAGTACCGGCAAGACGACTT-TAA
GACTCGGTGGCGAGTAGA
>4_Ech_mer2
???GTTATTTTACATGGATAACTGTGGTAATTCTAGAGCTAATACATGCAGCAAGC-CTT
GA-CCC-TTACGGGC-A-AGGCGCAGTTATTAGATCAAAAACCAATCGGTTGTGTC---C
TCGGACATAGCCGTTAGCTTGGTGACTCTGAGTAACCACAGCAAACCGTATGGCC-TCGT
GCTCGACGGTCTGTCAGTCAAGCAACTGCCTTATCAGCTTGTTGTTAGGTTATATGCCTA
ACAAGGCTTCAACGGGTAACGAACGATCGGGGTCGGATATCGGAGAGGGAGCTTGAGAAA
CGGCTACCACTTCCAAGGAAGGCAGCAGGCGCGCAAATTACCCACTCTCGGCATGAGGAG
GTAGCGATAAAATGTATCGATGCGGGGCCATTAGTGCCTTCGTAATCGGAATGAGTACAC
TTTAAATCCTATAACAAGGACCTATTGGAGGGCAAGTCTGGTGCCAGCAGCCGCGGTAAT
TCCAGCTCCAATAGCGTATATTAATGCTGCTGCGGTTAAAAAGCTCGTAGTCGGATCTGG
GTTACCGGCGGGTACCGCATGTTGC-TTCATGCAGCATGTTGTGTACTATACGTGTCGCT
T--CGGCGGCACTGCCAGTGTAACGCTGCCTC----ATGTAGGTACGTTACGCTGGTCGC
CGGAACCACGGGCCGGGTTAAGCAGCATGCTCTTAATTGAGTGTGTTGTTTACTCGGTGC
GTTTACTTTGAAAAAATTGGAGTGCTCAAAGCAAGCGTATAGTCGC--AA-AG-CGGCTT
GAACAGTGGTGCATGGAATAATGAAATAGGGCCTCGGTTCTATTTTGTTGGTTTT-AAGA
TATCGAGGTAATGATTAAGAGGGACAGACGGGGACGTTTGTATTGCGACGTTAGAGGTGA
AATTCTTGGATCGTCGCAAGACACACTAATGCGAAAGCATTCGTCTAGAATGTTTTCATT
GATCAA????????ATATT-CTCAGTAACGGCGAGTGAAGA-GAATACAGCCCAGCGCTG
AATCGTGCTGCTTGAAAGAGTGATACGACATGTAGCGTGAAACTGGCGGCTGTTGATGTT
GTCGA-TGTGTGTAAGTCTTCTTGAGCGGGGCTCAG-TCCCAGAGATGGTGCTAGGCCCG
TATCGCGCATGACAAGTACAGCAACGCCCGCTTGTGGAGAGTCAGGTTGTTTGGGAACAC
AATCTAAAGCCGGTGGTACACTCCATCGAAGGCTAAATATGACCACGAGTCCGATAGCGA
ACAAGTACCGTGAGGGAAAATTGAAAAGCACTTTGAAGAGAGAGCGAAATAGTGCGTGAA
ACCGCTTAGAGGCAAGCAGATGGATTCTCGAAGGTGTGCATAGGA--------T-TTAT-
--------TTCCTAGTTCTCACGCCACCACTGTTG-------TTGA-CGTGCACCATGCG
CTGACATTTGGACGCTTGAGATTGGGAC--TTGTGCCTGCTTGAGACGCTCGGTGTTGGA
CGTGTTGAGT--TGTTGTGGCATGCAATAACAGAGCAGAGCA-TTTGTCGCCGCTG-TAA
AGCGCCGACTGTGGCCGCTTGCTGATGC------ATTGCTGTTGTG---GCGAAGCGCAA
GCTTCTACATGCG-GCATGTGTTGCAAATCGGCTATTAGTACCGGCAAGACGACTT-TAA
GACTCGGTGGCGAG-AGA
>40_Cla_wen4
???????ATTTACATGGATAACTGTGGTAATTCTAGAGCTAATACATGCAGCAAGC-CTT
GA-CCC-TCACGGGC-A-AGGCGCAGTTATTAGATCAAAAACCAATCGGTTGTACT---T
TCGGGTATAGCCGTTACTTTGGTGACTCTGAGTAACCACAGCGAACCGTATGGCC-TCGT
GCTCGACGGTCTGTCAGTCAAGCAACTGCCTTATCAGCTTGTTGTTAGATTATATGCCTA
ACAAGGCTTCAACGGGTAACGAACGATCGGGGTCGGATATCGGAGAGGGAGCTTGAGAAA
CGGCTACCACTTCCAAGGAAGGCAGCAGGCGCGCAAATTACCCACTCTCGGCATGAGGAG
GTAGCAATAAAATGTATCGATGCGGGGCCTTTAGTGCCTTCGTAATCGGAATGAGTACAC
TTTAAATCCTATAACAAGGACCTATTGGAGGGCAAGTCTGGTGCCAGCAGCCGCGGTAAT
TCCAGCTCCAATAGCGTATATTAATGCTGCTGCGGTTAAAAAGCTCGTAGTCGGATCTGG
GTTACCGGCGGGTACCGCATGTCGC-TTCATGCAGCATGTTGTGTACTATACGTGTCGCT
T--CGGCGGCACTGCCAGTGTAATGCTGTCTC----ATGTAGGCACGTTATGCTGGTCGC
CGGAACCACGGGCCGGGTTGAGCAGCATGCTCTTAATTGAGTGTGTTGTTTACTCGGTGC
GTTTACTTTGAAAAAATTGGAGTGCTCAAAGCAAGCGTACAGTCGC--TA-TG-CGGCTT
GAACAGTGGTGCATGGAATAATGGAATAGGGCCTCGGTTCTATTTTGTTGGTTTT-AAGA
TATCGAGGTAATGATTAAGAGGGACAGACGGGGACGTTTGTATTGCGACGTTAGAGGTGA
AATTCTTGGATCGTCGCAAGACACACTAATGCGAAAGCATTCGTCTAGAATG????????
??????CAACAGGGATATT-CTTAGTAACGGCGAGTGAAGA-GAATACAGCCCAGCGCTG
AATCGTACTGCTTGAAAGAGTAATACGACATGTAGCGTGAAACTGGCGGCTGTTGCTGTT
GTCGA-TGCGTGTAAGTCTCCTTGAGCGGGGCTCAG-TCCCAGAGATGGTGCTAGGCCCG
TATCGCGCGTGACAAGTACAGCAACGCCCGCTTGTGGAGAGTCAGGTTGTTTGGGAACAC
AATCTAAAGCCGGTGGTACACTCCATCGAAGGCTAAATATGACCACGAGTCCGATAGCGA
ACAAGTACCGTGAGGGAAAATTGAAAAGCACTTTGAAGAGAGAGCGAAATAGTGCGTGAA
ACCGCTTAGAGGCAAGCAGATGGATTCTCGAAGGTGTGCATAGGA--------T-TTAT-
--------TTCCTAGTTCTCACGCCACCACTGTTG-------TTGA-CGTGCACCACGCG
CTGACATTTGGACGCTTGAGATTGGGAC--TTGTGCCTGCTTGAGACGCTCGGTGTTGGA
CGCGTTGAGT--TTTTGTGGCATGCAATAATAGAGCAGAGCA-TTTGTCGTCGCTG-TAA
AGCGCCGACTGTGGCCGCTTGCTGATGCAT---TG---TCGTTGTG---GCGAGGCGCAA
GCTTCGACATGCG-ATATGTGTTGCAAATCGGCTATTAGTACCGGCAAGACGACTT-TAA
GACTCGGTGGCGAGTAGA
>41_Kri_wal
ACAGTTAATTTACATGGATAACTGTGGTAATTCTAGAGCTAATACATGCAGCAAGC-CTT
GA-CCC-TTACGGGC-A-AGGCGCAGTTATTAGATCAAAAACCAATCGGTTGTATC---T
TCGGGTATGACCGTTACTTTGGTGACTCTGAGTAACCACAGCGAACCGTATGGCC-TCGT
GCTCGACGGTCTGTCAGTCAAGCAACTGCCTTATCAGCTTGTTGTTAGATTATATGCCTA
ACAAGGCTTCAACGGGTAACGAACGATCGGGGTCGGATATCGGAGAGGGAGCTTGAGAAA
CGGCTACCACTTCCAAGGAAGGCAGCAGGCGCGCAAATTACCCACTCTCGGCATGAGGAG
GTAGCGATAAAATGTATCGATGCGGGGCCATTAGTGCCTTCGTAATCGGAATGAGTACAC
TTTAAATCCTATAACGAGGACCTATTGGAGGGCAAGTCTGGTGCCAGCAGCCGCGGTAAT
TCCAGCTCCAATAGCGTATATTAATGCTGCTGCGGTTAAAAAGCTCGTAGTCGGATCTGG
GTTACCGGCGGGTACCGCAGGTTGC-TTCG-GCAGCTTGTTGTGTACTGTACGTGTCGCT
T--CGGCGGCACTGCCAGTGTAGCGCTGTCTC----ATGTAGGCAAGCTATGCTGGTCGC
CGGAACCACGGGCCGGGCTGAGCAGCATGCTCTTAATTGAGTGTGCTGCTTACTCGGTGC
GTTTACTTTGAAAAAATTGGAGTGCTCAAAGCAAGCGTACAGTCGC--TA-TG-CGGCTT
GAACAGTGGTGCATGGAATAATGGAATAGGGCCTCGGTTCTATTTTGTTGGTTTT-AAGA
TATCGAGGTAATGATTAAGAGGGACCGACGGGGACGTTTGTATTGCGACGTTAGAGGTGA
AATTCTTGGATCGTCGCAAGACACACTAATGCGAAAGCATTCGTCTAGAAGGTTT?????
??????CAACAGGGATATT-CTCAGTAACGGCGAGTGAAGA-GAATACAGCCCAGCGCTG
AATCGTACTGCTTGTAAGAGTAGCACGACATGTAGCGTGAAACTGGCGGCTGCTGCTGTT
GTCGA-TGCGTGTAAGTCTCCTTGAGCGGGGCTCAG-TCCCAGAGATGGTGCTAGGCCCG
TATCGCGCATGACAAGTACAGCGACGCCCGCTTGTGGAGAGTCAGGTTGTTTGGGAACAC
AATCTAAAGCCGGTGGTACACTCCATCGAAGGCTAAATATGACCACGAGTCCGATAGCGA
ACAAGTACCGTGAGGGAAAATTGAAAAGCACTTTGAAGAGAGAGCGAAATAGTGCGTGAA
ACCGCTTAGAGGCAAGCAGATGGATTCTCGAAGGTGTGCATAGGA--------T-ATA--
--------TTCCTAGTTCTCACGCCACCACTGTTG-------TCGA-CGTGCACCATGCG
CTGACATTTGGACGCTTGAGATTGGGAC--TCGTGCCTGCTTGAGACGCTCGGTGTCGGA
CGTGTAGAGT--TTGTGTGGCATGCGATAACAGAGCAGAGCA-TTTGTCGTCGCTG-TAA
AGCGCCGACTGTGGCCGCTTGCTGATGCATTTTTG---TCGTTGTG---ACGAAGCGCAA
GCTTCGGCATGCG-ATATGTGTTGCAAACCGGCCATAAGTACCGGCAAGACGACTT-TAA
GACTCGGTGGC???????
>42_Ech_sit
????TTATTGTACATGGATAACTGTGGTAATTCTAGAGCTAATACATGCAGTAAGC-CTT
GA-CCC-TTACGGGC-A-AGGCGCAGTTATTAGATCAAAAACCAATCGGTTGTGTC---T
TCGGATGCAGCCGTTAGCTTGGTGACTCTGAGTAACCACAGCGAACCGTATGGCC-TCGT
GCTCGACGGTCTGTCAGTCAAGCAACTGCCTTATCAGCTTGTTGTTAGGTTATATGCCTA
ACAAGGCTTCAACGGGTAACGAACGATCGGGGTCGGATATCGGAGAGGGAGCTTGAGAAA
CGGCTACCACTTCCAAGGAAGGCAGCAGGCGCGCAAATTACCCACTCTCGGCATGAGGAG
GTAGCGATAAAATGTATCGATGCGGGGCCATTAGTGCCTTCGTAATCGGAATGAGTACAC
TTTAAATCCTATAACAAGGACCTATTGGAGGGCAAGTCTGGTGCCAGCAGCCGCGGTAAT
TCCAGCTCCAATAGCGTATATTAATGCTGCTGCGGTTAAAAAGCTCGTAGTCGGATCTGG
GTTACCGGCGGGTACCGCATGTTGC-TTCACGCAGCATGTTGTGTACTATACGTGTCGCT
T--CGGCGGCACTGCCAGTGTAACAGTGCCTC----ACGTAGGTACGTTACGCTGGTCGC
CGGAACCACGAGCCGGGTTGAGCGGCATGCTCTTAATTGAGTGTGTTGTTTACTCGGTGC
GTTTACTTTGAAAAAATTGGAGTGCTCAAAGCAAGCGTACAGTCGC--TA-TG-CGGCTT
GAACAGTGGTGCATGGAATAATGGAATAGGGCCTCGGTTCTATTTTGTTGGTTTT-AAGA
TATCGAGGTAATGATTAAGAGGGACAGACGGGGACGTTTGTATTGCGACGTTAGAGGTGA
AATTCTTGGATCGTCGCAAGACACACTAATGCGAAAGCATTCGTT???????????????
??????CAACAGGGATATT-CTCAGTAACGGCGAGTGAAGA-GAATAGAGCCCAGCGCTG
AATCGTATTGCTTGCAAGAGTAGTACGACATGTAGCGTGAAACTGGCGGCTGTTGATGTT
GTCGA-TGCGTGTAAGTCTCCTTGAGCGGGGCTCAG-TCCCAGAGATGGTGCTAGGCCCG
TATCGCGCATGACAAGTACAGYAACGCCCGCTTGTGGAGAGTCAGGTTGTTTGGGAACAC
AATCTAAAGCCGGTGGTACACTCCATCGAAGGCTAAATATGGCCACGAGTCCGATAGCGA
ACAAGTACCGTGAGGGAAAATTGAAAAGCACTTTGAAGAGAGAGCGAAATAGTGCGTGAA
ACCGCTTAGAGGCAAGCAGATGGATTCTCGAAGGTGTGCATAGGA--------T-TATTA
CTA-----TTCCTAGTTCTCACGCCACCACTGTTG-------TTGA-CGTGCACCATACG
CTGACATTTGGACGCTTGAGATTGGGAC--TCGTGCCTGCTTGAGACGCTCGGTGTTGGA
CGTGTTGAGT--TTCTGTGGCATGCAATAACAGAGCAGAGCA-TTTGTCGTCGCTG-TAA
AGCGCCGACTGTAGCCGCTTGCTGATGCATAT-TT---TCGTTGTG---GCGAGGCGCAA
GCTTCGACATGCG-ATATGTATTGCAACTCGGCTATTAGTACCGGCAAGACGACTT-TAA
GACTCGGTGGCGAGTAGA
>43_Ech_tri3
????????TTTACATGGATAACTGTGGTAATTCTAGAGCTAATACATGCAGCAAGC-CTT
GA-CCC-TTACGGGC-A-AGGCGCAGTTATTAGATCAAAAACCAATCGGTTGTATC---T
TCGGATATAGCCGTTAGCTTGGTGACTCTGAGTAACCACAGCGAACCGTATGGCC-TTGT
GCTCGACGGTCTGTCAGTCAAGCAACTGCCTTATCAGCTTGTTGTTAGGTTATATGCCTA
ACAAGGCTTCAACGGGTAACGAACGATCGGGGTCGGATATCGGAGAGGGAGCTTGAGAAA
CGGCTACCACTTCCAAGGAAGGCAGCAGGCGCGCAAATTACCCACTCTCGGCATGAGGAG
GTAGCGATAAAATGTATCGATGCGGGGCCATTAGTGCCTTCGTAATCGGAATGAGTACAC
TTTAAATCCTATAACAAGGACCTATTGGAGGGCAAGTCTGGTGCCAGCAGCCGCGGTAAT
TCCAGCTCCAATAGCGTATATTAATGCTGCTGCGGTTAAAAAGCTCGTAGTCGGATCTGG
GTTACCGGCGGGTACCGCATGTTGC-TTCATGCAGCATGTTGTGTACTATACGTGTCGCT
T--CGGCGGCACTGCCAGTGTAACGTTGCCTC----ACGTAGGTGCGTTACGCTGGTCGC
CGGAACCACGGGCCGGGTTGAGCAGCATGCTCTTAACTGAGTGTGTTGTTTACTCGGTGC
GTTTACTTTGAAAAAATTGGAGTGCTCAAAGCAAGCGTACAGTCGC--TA-TG-CGGCTT
GAACAGTGGTGCATGGAATAATGGAATAGGGCCTCGGTTCTATTTTGTTGGTTTT-AAGA
TATCGAGGTAATGATTAAGAGGGACAGACGGGGACGTTTGTATTGCGACGTTAGAGGTGA
AATTCTTGGATCGTCGCAAGACACACTAATGCGAAAGCATTCGTCTAGAATGTTTTCATT
GATCA?CAACAGGGATATT-CTTAGTAACGGCGAGTGAAGA-GAATACAGCCCAGCGCTG
AATCGTATTGCTTGAAAGGGTGATACGACATGTAGCGTGAAACTGGCGGCTGTTGATGTT
GTCGA-TGCGTGTAAGTCTTCTTGAGCGGGGCTCAG-TCCCAGAGATGGTGCTAGGCCCG
TATCGCGCGTGACAAGTACAGCAACGCCCGCTTGTGGAGAGTCAGGTTGTTTGGGAACAC
AATCTAAAGCCGGTGGTACACTCCATCGAAGGCTAAATATGACCACGAGTCCGATAGCGA
ACAAGTACCGTGAGGGAAAATTGAAAAGCACTTTGAAGAGAGAGCGAAATAGTGCGTGAA
ACCGCTTAGAGGCAAGCAGATGGATTCTCGAAGGTGTGCATAGGA--------T-TTAT-
--------TTCCTAGTTCTCACGCCACCACTGTTG-------TTGA-CGTGCACCATGCG
CTGACATTTGGACGCTTGAGATTGGGAC--TCGTGCCTGCTTGAGACGCTCGGTGTTGGA
CGTGTTGAGT--TTTTGTGGCATGCAATAACAGAGCAGAGCA-ATTGTCGTCGCTG-TAA
AGCGCCGACTGTGGCCGCTTGCTGATGCAT---TG---TCGTTGTG---GCGAGGCGCAA
GCTTCGACATGCG-ATATGTGTTGCAAATCGGCTATTAGTACCGGCAAGACGACTT-TAA
GACTCGGTGGCGAGTAGA
>44_Ech_tes3
ACAGTTATTTTACATGGATAACTGTGGTAATTCTAGAGCTAATACATGCAGCAAGC-CTT
GA-CCC-TTACGGGC-A-AGGCGCAGTTATTAGATCAAAAACCAATCGGTTGTGTC---T
TCGGATACAGCCGTATTCTTGGTGACTCTGAGTAACCACAGCGAACCGTATGGCC-TCGT
GCTCGACGGTCTGTCAGTCAAGCAACTGCCTTATCAGCTTGTTGTTAGGTTATATGCCTA
ACAAGGCTTCAACGGGTAACGAACGATCGGGGTCGGATATCGGAGAGGGAGCTTGAGAAA
CGGCTACCACTTCCAAGGAAGGCAGCAGGCGCGCAAATTACCCACTCTCGGCATGAGGAG
GTAGCGATAAAATGTATCGATGCGGGGCCATTAGTGCCTTCGTAATCGGAATGAGTACAC
TTTAAATCCTATAACAAGGACCTATTGGAGGGCAAGTCTGGTGCCAGCAGCCGCGGTAAT
TCCAGCTCCAATAGCGTATATTAATGCTGCTGCGGTTAAAAAGCTCGTAGTCGGATCTGG
GTTCCCGGCGGGTACCACATGTTGC-TTCATGCAGCATGTTGTGTACTATACGTGTCGCT
T--CGGCGGCACTGCCAGTGTAGC---GCCTC----ATGTAGGT-TGTTACGCTGGTCGC
CGGAACCACGGGCCGGGTTGAGCAGCATGCTCTTTACTGAGTGTGTTGTTTACTCGGTGC
GTTTACTTTGAAAAAATTGGAGTGCTCAAAGCAAGCGTACAGTCGC--TA-TG-CGGCTT
GAACAGTGGTGCATGGAATAATGGAATAGGGCCTCGGTTCTATTTTGTTGGTTTT-CAGA
TATCGAGGTAATGATTAAGAGGGACAATCGGGGACATTTGTATTGCGACGTTAGAGGTGA
AATTCTTGGATCGTCGCAAGACACACTAATGCGAAAGCATTTGTCTAGCATGTTTT????
??????CAACAGGGATATT-CTCAGTAACGGCGAGTGAAGA-GAATAGAGCCCAGCGCTG
AATCGTATTGCTTGCAAGAGTAGTACGACATGTAGCGTGAAACTGGCGGCTGTTGCTGTT
GCCGA-TGCGTGTAAGTCTTCTTGAGCGGGGCTCAG-TCCCAGAGATGGTGCTAGGCCCG
TATCGCGCATGGCAAGTACAGCGACGCCCGCTTGTGGAGAGTCAGGTTGTTTGGGAACAC
AATCTAAAGCCGGTGGTACACTCCATCGAAGGCTAAATATGGCCACGAGTCCGATAGCGA
ACAAGTACCGTGAGGGAAAATTGAAAAGCACTTTGAAGAGAGAGCGAAATAGTGCGTGAA
ACCGCTTAGAGGCAAGCAGATGGATTCTCGAAGGTGTGCATAGGA--------T-TTGT-
--------TTCCTAGTTCTCACGCCACCACTGTTG-------TTGA-CGTGCACCACGCG
CTGACATTTGGACGCTTGAGATTGGGAC--TTGTGCCTGCTCGAGACGCTCGGTGTCAAA
CGCGTTGAGT--TGTTGTGGCATGCAATAACAGCGCAGAGCA-TATGTCGTCGCTG-TAA
AGCGCCGACTGTGGCCGCTTGCTGACGCAT---TG---TCGTTGTG---GCGAGGCGCAA
GCTTCGACATGCG-ATATGTGTTGCAAATCGGCTATTAGTACCGGCATGACGACTTACAA
GACTCGGTGGCGAGTAGA
>45_Neb_ret4
??????ATTTTACATGGATAACTGTGGTAATTCTAGAGCTAATACATGCAGCAAGC-CTT
GA-CCC-TTACGGGC-A-AGGCGCAGTTATTAGATCAAAAACCAATCGGTTGTACT---T
TCGGGTGCAGCCGTTACTTTGGTGACTCTGAGTAACCACAGCGAACCGTATGGCC-TCGT
GCTCGACGGTCTGTCAGTCAAGCAACTGCCTTATCAGCTTGTTGTTAGGTTATATGCCTA
ACAAGGCTTCAACGGGTAACGAACGATCGGGGTCGGATATCGGAGAGGGAGCTTGAGAAA
CGGCTACCACTTCCAAGGAAGGCAGCAGGCGCGCAAATTACCCACTCTCGGCATGAGGAG
GTAGCGATAAAATGTATCGATGCGGGGCCTTTAGTGCCTTCGTAATCGGAATGAGTACAC
TTTAAATCCTATAACGAGGACCTATTGGAGGGCAAGTCTGGTGCCAGCAGCCGCGGTAAT
TCCAGCTCCAATAGCGTATATTAATGCTGCTGCGGTTAAAAAGCTCGTAGTCGGATCTGG
GTTACCGGCGGGTACCGCATGTTGC-TTCATGCAGCATGTCGTGTACTATACGTGTCGCT
T--CGGCGGCACTGCCAGTGTAATGCTGTCTC----GTGTAGGCACGTTATGCTGGTCGC
CGGAACCACGGGCCGGGTTGAGCAGCATGCTCTTAATTGAGTGTGTTGTTTACTCGGTGC
GTTTACTTTGAAAAAATTGGAGTGCTCAAAGCAAGCGTACAGTCGC--TA-TG-CGGCTT
GAACAGTGGTGCATGGAATAATGGAATAGGGCCTCGGTTCTATTTTGTTGGTTTT-AAGA
TATCGAGGTAATGATTAAGAGGGACAGACGGGGACGTTTGTATTGCGACGTTAGAGGTGA
AATTCTTGGATCGTCGCAAGACACACTAATGCGAAAGCATTCGT????????????????
??????CAACAGGGATATT-CTCAGTAACGGCGAGTGAAGA-GAATAGAGCCCAGCGCTG
AATCGTATTGCTTGCAAGAGTAGTACGACATGTAGCGTGAAACTGGCGGCTGTTGATGTT
GTCGA-TGCGTGTAAGTCTCCTTGAGCGGGGCTCAG-TCCCAGAGATGGTGCTAGGCCCG
TATCGCGCATGACAAGTACAGCAACGCCCGCTTGTGGAGAGTCAGGTTGTTTGGGAACAC
AATCTAAAGCCGGTGGTACACTCCATCGAAGGCTAAATATGGCCACGAGTCCGATAGCGA
ACAAGTACCGTGAGGGAAAATTGAAAAGCACTTTGAAGAGAGAGCGAAATAGTGCGTGAA
ACCGCTTAGAGGCAAGCAGATGGATTCTCGAAGGTGTGCATAGGA--------T-TATTA
CTA-----TTCCTAGTTCTCACGCCACCACTGTTG-------TTGA-CGTGCACCATACG
CTGACATTTGGACGCTTGAGATTGGGAC--TCGTGCCTGCTTGAGACGCTCGGTGTTGGA
CGTGTTGAGT--TTCTGTGGCATGCAATAACAGAGCAGAGCA-TTTGTCGTCGCTG-TAA
AGCGCCGACTGTAGCCGCTTGCTGATGCATAT-TT---TCGTTGTG---GCGAGGCGCAA
GCTTCGACATGCG-ATATGTATTGCAACTCGGCTATTAGTACCGGCAAGACGACTT-TAA
GACTCGGTGGCGAGTAGA
>5_Ech_blu
ACAGTTATTTTACATGGATAACTGTGGTAATTCTAGAGCTAATACATGCAGCAAGC-CTT
GA-CCC-TTACGGGC-A-AGGCGCAGTTATTAGATCAAAAACCAATCGGTTGTATC---T
TCGGATATAGCCGTTAGCTTGGTGACTCTGAGTAACCACAGCGAACCGTATGGCC-TTGT
GCTCGACGGTCTGTCAGTCAAGCAACTGCCTTATCAGCTTGTTGTTAGGTTATATGCCTA
ACAAGGCTTCAACGGGTAACGAACGATCGGGGTCGGATATCGGAGAGGGAGCTTGAGAAA
CGGCTACCACTTCCAAGGAAGGCAGCAGGCGCGCAAATTACCCACTCTCGGCATGAGGAG
GTAGCGATAAAATGTATCGATGCGGGGCCATTAGTGCCTTCGTAATCGGAATGAGTACAC
TTTAAATCCTATAACAAGGACCTATTGGAGGGCAAGTCTGGTGCCAGCAGCCGCGGTAAT
TCCAGCTCCAATAGCGTATATTAATGCTGCTGCGGTTAAAAAGCTCGTAGTCGGATCTGG
GTTACCGGCGGGTACCGCATGTTGC-TTCATGCAGCATGTTGTGTACTATACGTGTCGCT
T--CGGCGGCACTGCCAGTGTAACGTTGCCTC----ACGTAGGTGCGTTACGCTGGTCGC
CGGAACCACGGGCCGGGTTGAGCAGCATGCTCTTAACTGAGTGTGTTGTTTACTCGGTGC
GTTTACTTTGAAAAAATTGGAGTGCTCAAAGCAAGCGTACAGTCGC--TA-TG-CGGCTT
GAACAGTGGTGCATGGAATAATGGAATAGGGCCTCGGTTCTATTTTGTTGGTTTT-AAGA
TATCGAGGTAATGATTAAGAGGGACAGACGGGGACGTTTGTATTGCGACGTTAGAGGTGA
AATTCTTGGATCGTCGCAAGACACACTAATGCGAAAGCATTCGTCTAGAATGTTTTCATT
GATCAA??????????????????????????????????????????????????????
????????????????????????????????????????????????????????????
????????????????????????????????????????????????????????????
????????????????????????????????????????????????????????????
????????????????????????????????????????????????????????????
????????????????????????????????????????????????????????????
????????????????????????????????????????????????????????????
????????????????????????????????????????????????????????????
????????????????????????????????????????????????????????????
????????????????????????????????????????????????????????????
????????????????????????????????????????????????????????????
????????????????????????????????????????????????????????????
??????????????????
>58_Hye_gem
ACAGTAAATGTACATGGATAACTGTGGTAATTCTAGAGCTAATACATGCAGGAAGC-CCT
GA-CCTCTTGTAGGC-ACGGGCGCAGTTATTAGATCAAAAACCAATCAGCAGCATT---T
TCGGATGCAGCTGTC-TTTTGGTGAAACTGAGTAACCACAGCAAACCGTATAGCC-TCGC
GCTTGACGGTCTGTAGGTCAAGCAACTGCCTTATCAGCTTGTTGTTAGGTTACATGCCTA
ACAAGGCGTCAACGGGTAACGAACGATCGGGGTCGGACATCGGAGAGGGAGCCTGAGAAA
CGGCTACCACTTCCAAGGAAGGCAGCAGGCGCGCAAATTACCCACTTCTAGCACAGAGAG
GTAGTGACGAGATGTATCGATGCGGAGCCTTTAGTGCTTTCGTAATCGGAATGAGTACAC
TTTAAATCCTTTAACGAGGATCTATTGGAGGGCAAGTCTGGTGCCAGCAGCCGCGGTAAT
TCCAGCTCCAATAGCGTATATTAATGCTGCTGCGGTTAAAAAGCTCGTAGTCGGATTTGG
GTTTCCGGCGGGCACTACAAGTTGC-CTCGTGCGATTTGTC-TGTGTTATACGTATCACT
T--CGGTGGTACTGCTGGTGTGACGTTATCTC---ATTGTAGATACGGCATGTCAGTCGC
CGGAACCACGGGCCGGGCTGGACTTCATGCTCTTTATTGAGTGTGTTGTTCACTCGGTGC
GTTTACTTTGAAAAAATTGGAGTGCTCAAAGCAATCGTATATCCGC--TA-TG-CCGACT
GAACAGTGGTGCATGGAATAATAGAATAGGACCTCGGTTCTATTTTGTTGGTTTT-AAGA
AATCGAGGTAATGATTAAGAGGGACAGACGGGGAGATTTGTATTGCGACGTTAGAGGTGA
AATTCTTGGATCGTCGCAAGACAAACTAATGCGAAAGCATTTCTCTAGAATGTTTTCATT
GATCAA??????????????????????????????????????????????????????
????????????????????????????????????????????????????????????
????????????????????????????????????????????????????????????
????????????????????????????????????????????????????????????
????????????????????????????????????????????????????????????
????????????????????????????????????????????????????????????
????????????????????????????????????????????????????????????
????????????????????????????????????????????????????????????
????????????????????????????????????????????????????????????
????????????????????????????????????????????????????????????
????????????????????????????????????????????????????????????
????????????????????????????????????????????????????????????
??????????????????
>59_Hye_fla
ACAGTAAATGTACATGGATAACTGTGGTAATTCTAGAGCTAATACATGCAGGAAGC-CCT
GA-CCTCTTGTAGGC-ACGGGCGCAGTTATTAGATCAAAAACCAATCAGCCGTATC---T
TCGGATATAGCTGTC-TTTTGGTGAAACTGAGTAACCACAGCAAACCGTATAGCC-TCGC
GCTTGACGGTCTGTAGGTCAAGCAACTGCCTTATCAGCTTGTTGTTAGGTTATATGCCTA
ACAAGGCGTCAACGGGTAACGAACGATCGGGGTCGGACATCGGAGAGGGAGCCTGAGAAA
CGGCTACCACTTCCAAGGAAGGCAGCAGGCGCGCAAATTACCCACTTCTAGCACAGAGAG
GTAGTGACGAGATGTATCGATGCGGAGCCATTAGTGCTTTCGTAATCGGAATGAGTACAC
TTTAAATCCTTTAACGAGGATCTATTGGAGGGCAAGTCTGGTGCCAGCAGCCGCGGTAAT
TCCAGCTCCAATAGCGTATATTAATGCTGCTGCGGTTAAAAAGCTCGTAGTCGGATTTGG
GTTACCGCCGGGCACTACAAGTCGC-CTCATGCGATTTGTT-TGTGTTATACGTGTCACT
T--CGGTGGCACTGCTGGTGTACCGCTATCTC---ATTGTAGATACGGTGCATCAGTCGG
CGGAACCACGGGCCGGGCTGAAATGCATGCTCTTCATTGAGTGTGTAATTCACTCGGTGC
GTTTACTTTGAAAAAATTGGAGTGCTCAAAGCAGGCGTATAGCCGC--TA-TG-CGGTCA
GAACAGTGGTGCATGGAATAATAGAATAGGACCTCGGTTCTATTTTGTTGGTTTT-AAGA
AATCGAGGTAATGATTAAGAGGGACAGACGGGGACATTTGTATTGCGACGTTAGAGGTGA
AATTCTTGGATCGTCGCAAGACAAACTAATGCGAAAGCATTTGTCTAGAATGTTTTCATT
GATCAA??????????????????????????????????????????????????????
????????????????????????????????????????????????????????????
????????????????????????????????????????????????????????????
????????????????????????????????????????????????????????????
????????????????????????????????????????????????????????????
????????????????????????????????????????????????????????????
????????????????????????????????????????????????????????????
????????????????????????????????????????????????????????????
????????????????????????????????????????????????????????????
????????????????????????????????????????????????????????????
????????????????????????????????????????????????????????????
????????????????????????????????????????????????????????????
??????????????????
>6_Ech_tri
????????TTTACATGGATAACTGTGGTAATTCTAGAGCTAATACATGCAGCAAGC-CTT
GA--CC-TTACGGGC-A-AGGCGCAGTTATTAGATCAAAAACCAATCGGTTGTATC---T
TCGGATATAGCCGTTAGCTTGGTGACTCTGAGTAACCACAGCGAACCGTATGGCC-TTGT
GCTCGACGGTCTGTCAGTCAAGCAACTGCCTTATCAGCTTGTTGTTAGGTTATATGCCTA
ACAAGGCTTCAACGGGTAACGAACGATCGGGGTCGGATATCGGAGAGGGAGCTTGAGAAA
CGGCTACCACTTCCAAGGAAGGCAGCAGGCGCGCAAATTACCCACTCTCGGCATGAGGAG
GTAGCGATAAAATGTATCGATGCGGGGCCATTAGTGCCTTCGTAATCGGAATGAGTACAC
TTTAAATCCTATAACAAGGACCTATTGGAGGGCAAGTCTGGTGCCAGCAGCCGCGGTAAT
TCCAGCTCCAATAGCGTATATTAATGCTGCTGCGGTTAAAAAGCTCGTAGTCGGATCTGG
GTTACCGGCGGGTACCGCATGTTGC-TTCATGCAGCATGTTGTGTACTATACGTGTCGCT
T--CGGCGGCACTGCCAGTGTAACGTTGCCTC----ACGTAGGTGCGTTACGCTGGTCGC
CGGAACCACGGGCCGGGTTGAGCAGCATGCTCTTAACTGAGTGTGTTGTTTACTCGGTGC
GTTTACTTTGAAAAAATTGGAGTGCTCAAAGCAAGCGTACAGTCGC--TA-TG-CGGCTT
GAACAGTGGTGCATGGAATAATGGAATAGGGCCTCGGTTCTATTTTGTTGGTTTT-AAGA
TATCGAGGTAATGATTAAGAGGGACAGACGGGGACGTTTGTATTGCGACGTTAGAGGTGA
AATTCTTGGATCGTCGCAAGACACACTAATGCGAAAGCATTCGTCTAGAATGTTTTCATT
GATCAACAACAGGGATATT-CTTAGTAACGGCGAGTGAAGA-GAATACAGCCCAGCGCTG
AATCGTATTGCTTGAAAGGGTGATACGACATGTAGCGTGAAACTGGCGGCTGTTGATGTT
GTCGA-TGCGTGTAAGTCTTCTTGAGCGGGGCTCAG-TCCCAGAGATGGTGCTAGGCCCG
TATCGCGCGTGACAAGTACAGCAACGCCCGCTTGTGGAGAGTCAGGTTGTTTGGGAACAC
AATCTAAAGCCGGTGGTACACTCCATCGAAGGCTAAATATGACCACGAGTCCGATAGCGA
ACAAGTACCGTGAGGGAAAATTGAAAAGCACTTTGAAGAGAGAGCGAAATAGTGCGTGAA
ACCGCTTAGAGGCAAGCAGATGGATTCTCGAAGGTGTGCATAGGA--------T-TTAT-
--------TTCCTAGTTCTCACGCCACCACTGTTG-------TTGA-CGTGCACCATGCG
CTGACATTTGGACGCTTGAGATTGGGAC--TCGTGCCTGCTTGAGACGCTCGGTGTTGGA
CGTGTTGAGT--TTTTGTGGCATGCAATAACAGAGCAGAGCA-ATTGTCGTCGCTG-TAA
AGCGCCGACTGTGGCCGCTTGCTGATGC------ATTGTTGTTGTG---GCGAGGCGCAA
GCTTCGACATGCG-ATATGTGTTGCAAATCGGCTATTAGTACCGGCAAGACGACTT-TAA
GACTCGGTGGCGAGTAGA
>60_Aca_isl
ACAGTAACTTTCCATGGATAACTGTGGTAATTCTAGAGCTAATACATGCAGCAGCTGCCT
GA-CTCCTCGTGGGC-ACGGGCGCAGTTATTAGATCAAAAACCAATCGGCCGTACT---T
TCGGGTATGGTCGCTCGTTTGGTGACTCTGAGTAACCACAGCAAACCGTATGGCC-TCGT
GCTCGACGGTCTGTCGATCAAGCAACTGCCTTATCAGCTTGTTGTTAGGTTATATGCCTA
ACAAGGCGTCAACGGGTAACGAACGATCGGGGTCGGAAATCGGAGAGGGAGCCTGAGAAA
CGGCTACCACTTCCAAGGAAGGCAGCAGGCGCGCAAATTACCCACTCCCAGCACGGGGAG
GTAGTGACGAGATGTATCGATGCGGGGCAAATTTTGCCTCCGTAATCGGAATGAGTACAC
TTTAAATCCTTTAACGAGGACCTATTGGAGGGCAAGTCTGGTGCCAGCAGCCGCGGTAAT
TCCAGCTCCAATAGCGTATATTAATGCTGCTGCGGTTAAAAAGCTCGTAGTCGGACTTGG
GTTTTCGACGGGCAACGAGTGCGGCCTTTGTGCTGTACTTAGTTTGCTATACGTGTCGCT
T--CGGCGGCACTGCCGGTTCGGTACTGCTTC---ATTGCAAGCGTGCCGCGCCTGTCGT
CGAGACCACGGGCTGAACCTAGCGGTATGCTCTTTATTGAGTGTATTGTTAGTTCAGTGC
GTTTACTTTGAAAAAATTGGAGTGCTCAAAGCAGGCGTACAGTTGCTTTA-TG-CAGCCT
GAACAGTGGTGCATGGAATAATAGAATAGGACCTCGGTTCTATTTTGTTGGTTTT-AAGA
ATTCGAGGTAATGATTAAGAGGGACAGACGGGGACATTTGTATTGCAACGTTAGAGGTGA
AATTCTTGGATCGTTGCAAGACAAACTAATGCGAAAGCATTTGTCTAGAATGTTTTCATT
GATCAA??????????????????????????????????????????????????????
????????????????????????????????????????????????????????????
????????????????????????????????????????????????????????????
????????????????????????????????????????????????????????????
????????????????????????????????????????????????????????????
????????????????????????????????????????????????????????????
????????????????????????????????????????????????????????????
????????????????????????????????????????????????????????????
????????????????????????????????????????????????????????????
????????????????????????????????????????????????????????????
????????????????????????????????????????????????????????????
????????????????????????????????????????????????????????????
??????????????????
>60_Bry_are
CCA------GTACATGGATACCTGTGGTAATTCTAGAGCTAATACATGCAGCAAAC-CCT
GA-CCCTTTACGGGC-ACGGGCGCAGTTATTAGATCAAAAATCAATCGACTATATCGCTT
GTCGGTACGGTCGCTCGTTTGGTGAATCTGAATAACCATAGCAAACCGCATGGCC-TTGC
GC-CGGCGGTCTGTCGGTCAAGCAACTGCCTTATCAGCTTGTTGTTAGGTTACATGCCTA
ACAAGGCGTCGACGGGTAACGAACGATCGGGGTCGGACATCGGAGAGGGAGCTTGAGAAA
CGGCTACCACTTCCAAGGAAGGCAGCAGGCGCGCAAATTACCCACTCCCGGCACGGGGAG
GTAGTGACGAGATGTATCGATGCGGGGCCATTTGTGCCTTCGTAATCGGAATGAGAACAC
TTTAAATCCTTTAACGAGGATCTATTGGAGGGCAAGTCTGGTGCCAGCAGCCGCGGTAAT
TCCAGCTCCAATAGCGTATATTAATGCTGCTGCGGTTAAAAAGCTCGTAGTCGGATTTGG
GCTGCCGACGGGCACCGCACCCGGC-TTTATGTCGGGTGTTGTGTGCTTTTCGTGTCGTG
TAAAAGCGGCATTGCCGGCAAGGCATTTTCTC--ATTAGTAGGAGTGTTTTGTCGGTCGT
CGGTACCACGGGCCAAACCGAGCCAAGTGCACTTAATTGTGTGTTTGGTTCGTTTGGTGC
GTTTACTTTGAAAAAATTGGAGTGCTCAAAGCAGGCGTACATAAGCTATA-TG-CAGCCA
GAACAGTGGTGCATGGAATAATAGAATAGGACCTTGGGTCTATTTTGTTGGTTTT-AAGA
CTTCAAGGTAATGATTAAGAGGGACAGGCGGAGGCATTTGTATTGCGACGTTAGAGGTGA
AATTCTTGGATCGTCGCAAGACAAACTAATGCGAAAGCATTTGTCTAGGATGTTTTCATT
GATCAA??????????????????????????????????????????????????????
????????????????????????????????????????????????????????????
????????????????????????????????????????????????????????????
????????????????????????????????????????????????????????????
????????????????????????????????????????????????????????????
????????????????????????????????????????????????????????????
????????????????????????????????????????????????????????????
????????????????????????????????????????????????????????????
????????????????????????????????????????????????????????????
????????????????????????????????????????????????????????????
????????????????????????????????????????????????????????????
????????????????????????????????????????????????????????????
??????????????????
>61_Bry_are
CCA------GTACATGGATACCTGTGGTAATTCTAGAGCTAATACATGCAGCAAAC-CCT
GA-CCCTTTACGGGC-ACGGGCGCAGTTATTAGATCAAAAATCAATCGACTATATCGCTT
GTCGGTACGGTCGCTCGTTTGGTGAATCTGAATAACCATAGCAAACCGCATGGCC-TTGC
GC-CGGCGGTCTGTCGGTCAAGCAACTGCCTTATCAGCTTGTTGTTAGGTTACATGCCTA
ACAAGGCGTCGACGGGTAACGAACGATCGGGGTCGGACATCGGAGAGGGAGCTTGAGAAA
CGGCTACCACTTCCAAGGAAGGCAGCAGGCGCGCAAATTACCCACTCCCGGCACGGGGAG
GTAGTGACGAGATGTATCGATGCGGGGCCATTTGTGCCTTCGTAATCGGAATGAGAACAC
TTTAAATCCTTTAACGAGGATCTATTGGAGGGCAAGTCTGGTGCCAGCAGCCGCGGTAAT
TCCAGCTCCAATAGCGTATATTAATGCTGCTGCGGTTAAAAAGCTCGTAGTCGGATTTGG
GCTGCCGACGGGCACCGCACCCGGC-TTTATGTCGGGTGTTGTGTGCTTTTCGTGTCGTG
TAAAAGCGGCATTGCCGGCAAGGCATTTTCTC--ATTAGTAGGAGTGTTTTGTCGGTCGT
CGGTACCACGGGCCAAACCGAGCCAAGTGCACTTAATTGTGTGTTTGGTTCGTTTGGTGC
GTTTACTTTGAAAAAATTGGAGTGCTCAAAGCAGGCGTACATAAGCTATA-TG-CAGCCA
GAACAGTGGTGCATGGAATAATAGAATAGGACCTTGGGTCTATTTTGTTGGTTTT-AAGA
CTTCAAGGTAATGATTAAGAGGGACAGGCGGAGGCATTTGTATTGCGACGTTAGAGGTGA
AATTCTTGGATCGTCGCAAGACAAACTAATGCGAAAGCATTTGTCTAGGATGTTTTCATT
GATCAA??????????????????????????????????????????????????????
????????????????????????????????????????????????????????????
????????????????????????????????????????????????????????????
????????????????????????????????????????????????????????????
????????????????????????????????????????????????????????????
????????????????????????????????????????????????????????????
????????????????????????????????????????????????????????????
????????????????????????????????????????????????????????????
????????????????????????????????????????????????????????????
????????????????????????????????????????????????????????????
????????????????????????????????????????????????????????????
????????????????????????????????????????????????????????????
??????????????????
>62_Bry_ins
CCA------GTACATGGATACCTGTGGTAATTCTAGAGCTAATACATGCAGCAAAC-CCT
GA-CCCTTTACGGGC-ACGGGCGCAGTTATTAGATCAAAAATCATTCGACTATATCGCTT
GTCGGTACGGTCGCTCGTTTGGTGAATCTGAATAACCACAGCAAACCGCATGGCC-TTGC
GC-CGGCGGTCTGTCGGTCAAGCAACTGCCTTATCAGCTTGTTGTTAGGTTACATGCCTA
ACAAGGCGTCGACGGGTAACGAACGATCGGGGTCGGACATCGGAGAGGGAGCTTGAGAAA
CGGCTACCACTTCCAAGGAAGGCAGCAGGCGCGCAAATTACCCACTCCCGGCACGGGGAG
GTAGTGACGAGATGTATCGATGCGGGGCCATTTGTGCCTTCGTAATCGGAATGAGAACAC
TTTAAATCCTTTAACGAGGATCTATTGGAGGGCAAGTCTGGTGCCAGCAGCCGCGGTAAT
TCCAGCTCCAATAGCGTATATTAATGCTGCTGCGGTTAAAAAGCTCGTAGTCGGATTTGG
GCTGCCGACGGGCACCGCACTCGGC-TTCACGTCGGGTGTTGTGTGCTTTTCGTGTCGTC
TAACGACGGCATTGCCGATTTGGTATCTCCTC--ATTAGTAGGAATGCCTTTTCGGTCGT
CGGTACCACGGGCCGAACCGAGCCAAGTGCACTTAATTGTGTGTTTGGTTCGTTTGGTGC
GTTTACTTTGAAAAAATTGGAGTGCTCAAAGCAGGCGTACATATGCTATA-TG-CAGCCA
GAACAGTGGTGCATGGAATAATAGAATAGGACCTTGGGTCTATTTTGTTGGTTTT-AAGA
CTTCAAGGTAATGATTAAAAGGGACAGACGGAGGCATTTGTATTGCGACGTTAGAGGTGA
AATTCTTGGATCGTCGCAAGACAAACTAATGCGAAAGCATTTGTTTAGAATGTTTTCATT
GATCAACAACAGGGATTCC-CCTAGTAACGGCGAGTGAAGAGGGATAAAGCCCAGCGCTG
AATCGTTTTGTCTGCAAAGACTCGACGACATGTAGCGTGAAGCTGGCGGCTATTGCTATT
GTCAA-TGCGTGTAAGTCTCCTTGAGCGGGGCTCAG-TCCCATTGAGGGTGCTAGGCCCG
TATCGCGCGTGACAAGTATAGCGATGCCCGCTAGCGGAGAGTCAGGTTGCTTGGGAACGC
AATCTAAAGCCGGTGGTACACTCCATCGAAGGCTAAATACGATCACAAGTCCGATAGCGA
ACAAGTACCGTGAGGGAAAATTGAAAAGCACTTTGAAGAGAGAGTGAAATAGTGCGTGAA
ACCGCTTAGATGTAAGCAGATGGGCCCTCGAAGGTGTGCATAAGA--------T-TATTA
TTATTATAGTCTTAGTTCGCACGCCACCGCCGTTGCAGTTTCTTTG-TGTATGCCAATCG
TTGGTATTTGGACTCTTGAGATTGGGACTTTTGTGCCTGCTTGAGAAGTTCAGTACTAGC
TGTATTGAGT-GAAATGCGGTACACTGTAACGGAGCAGGGCACTTTGTTGTCGCTG-TAA
AGCGCCGGCTGTAGCTGCTTGCCGGCATATA--TA--TTTGCGTAA---ACGAAATGCAA
ATTTCGAT-TGCGTATATGTGCTGCAAATCAGCTATAAGCCCCGGCTAGACGACAT-AAA
AGAC??????????????
>63_Bry_mac
CCA------GTACATGGATACCTGTGGTAATTCTAGAGCTAATACATGCAGCAAAC-CCT
GA-CCCTTTACGGGC-ACGGGCGCAGTTATTAGATCAAAAATCAATCGACTATATCGCTT
GTCGGTACGGTCGCTCGTTTGGTGAATCTGAATAACCACAGCAAACCGCATGGCC-TTGC
GC-CGGCGGTCTGTCGGTCAAGCAACTGCCTTATCAGCTTGTTGTTAGGTTACATGCCTA
ACAAGGCGTCGACGGGTAACGAACGATCGGGGTCGGACATCGGAGAGGGAGCTTGAGAAA
CGGCTACCACTTCCAAGGAAGGCAGCAGGCGCGCAAATTACCCACTCCCGGCACGGGGAG
GTAGTGACGAGATGTATCGATGCGGGGCCATTTGTGCCTTCGTAATCGGAATGAGAACAC
TTTAAATCCTTTAACGAGGATCTATTGGAGGGCAAGTCTGGTGCCAGCAGCCGCGGTAAT
TCCAGCTCCAATAGCGTATATTAATGCTGCTGCGGTTAAAAAGCTCGTAGTCGGATTTGG
GCTGCCGACGGGCACCGCACTCGGC-TTCATGTCGGGTGTTGTGTGCTTTTCGTGTCGTT
TAACGACGGCATTGCCGATTTGGTATCTCCTC--ATTAGTAGGAATGCCTTTTCGGTCGT
CGGTACCACGGGCCGAACCGAGCCAAGTGCACTTAATTGTGTGTTTGGTTCGTTTGGTGC
GTTTACTTTGAAAAAATTGGAGTGCTCAAAGCAGGCGTACATATGCTATA-TG-CAGCCA
GAACAGTGGTGCATGGAATAATAGAATAGGACCTTGGGTCTATTTTGTTGGTTTT-AAGA
CTTCAAGGTAATGATTAAGAGGGACAGACGGAGGCATTTGTATTGCGACGTTAGAGGTGA
AATTCTTGGATCGTCGCAAGACAAACTAATGCGAAAGCATTTGTCTAGAATGTTTTCATT
GATCAACAACAGGGATTCC-CCTAGTAACGGCGAGTGAAGAGGGATAAAGCCCAGCGCTG
AATCGTTTTGTTTGCAAAAACTTGACGACATGTAGCGTGAAGCTGGCGGCTATTGCTATT
GTCAA-TGCGTGTAAGTCTCCTTGAGCGGGGCTCAG-TCCCATTGAGGGTGCTAGGCCCG
TATCGTGCGTGACAAGTATAGCGATGCCCGTTAGCGGAGAGTCAGGTTGCTTGGGAACGC
AATCTAAAGCCGGTGGTACACTCCATCGAAGGCTAAATACGATCACAAGTCCGATAGCGA
ACAAGTACCGTGAGGGAAAATTGAAAAGCACTTTGAAGAGAGAGTGAAATAGTGCGTGAA
ACCGCTTAGATGTAAGCAGATGGGCCCTCGAAGGTGTGCATAAGA--------TAATTT-
--------TTCTTAGTTCGCACGCCACCGCCGTTG-------CAGT-TGTATGCCAATCG
TTGGTATTTGGACTCTTGAGATTGGGAC--TTGTGCCTGCTTGAGAAGTTCAGTACTAGC
TGTATTGAGT-GCTTTGCAGTACACTGTAACGGAGCAGGGCACTTTGTCGTTGCTGTTAA
AGCGCCGGCTGTGGCTGCTTGCTGGCATATATATA---TTTTTGCGTACACGAAACGCAA
GTTTCGATGCGTG-ATATGTGCTGCAAATCAGCTATAAGCCCCGGCTAAACGACAT-AAA
GACC??????????????
>64_Bry_par
CCA------GTACATGGATACCTGTGGTAATTCTAGAGCTAATACATGCAGCAAAC-CCT
GA-CCCTTTACGGGC-ACGGGCGCAGTTATTAGATCAAAAATCAATCGACTATACCGCTT
GCCGGTACGGTCGCTCGTTTGGTGAATCTGAATAACCACAGCAAACCGCATGGCC-TTGC
GC-CGGCGGTCTGTCGGTCAAGCAACTGCCTTATCAGCTTGTTGTTAGGTTACATGCCTA
ACAAGGCGTCGACGGGTAACGAACGATCGGGGTCGGACATCGGAGAGGGAGCTTGAGAAA
CGGCTACCACTTCCAAGGAAGGCAGCAGGCGCGCAAATTACCCACTCCCGGCACGGGGAG
GTAGTGACGAGATGTATCGATGCGGGGCCATTTGTGCCTTCGTAATCGGAATGAGAACAC
TTTAAATCCTTTAACGAGGATCTATTGGAGGGCAAGTCTGGTGCCAGCAGCCGCGGTAAT
TCCAGCTCCAATAGCGTATATTAATGCTGCTGCGGTTAAAAAGCTCGTAGTCGGATTTGG
GCTGCCGACGGGCACCGCACTCGGC-TTCATGCCGAGTGTTGTGTGCTTTTCGTGTCGTC
TAACGACGGCATTGCCGATTTGGTTTCTCCTC--ATTAGTAGGAAAGCCTTTTCGGTCGT
CGGTACCACGGGCCGAACCGAGCCAAGTGCACTTAATTGTGTGTTTGGTTCGTTTGGTGC
GTTTACTTTGAAAAAATTGGAGTGCTCAAAGCAGGCGTACATATGCTATA-TG-CAGCCA
GAACAGTGGTGCATGGAATAATAGAATAGGACCTTGGGTCTATTTTGTTGGTTTT-AAGA
CTTCAAGGTAATGATTAAGAGGGACAGACGGAGGCATTTGTATTGCGACGTTAGAGGTGA
AATTCTTGGATCGTCGCAAGACAAACTAATGCGAAAGCATTTGTCTAGAATGTTTTCATT
GACCAA??????????????????????????????????????????????????????
????????????????????????????????????????????????????????????
????????????????????????????????????????????????????????????
????????????????????????????????????????????????????????????
????????????????????????????????????????????????????????????
????????????????????????????????????????????????????????????
????????????????????????????????????????????????????????????
????????????????????????????????????????????????????????????
????????????????????????????????????????????????????????????
????????????????????????????????????????????????????????????
????????????????????????????????????????????????????????????
????????????????????????????????????????????????????????????
??????????????????
>66_Dil_oih
TTAT----TTAACATGGATAACTGTGGTAATTCTAGAGCTAATACATGCAGCAAGC-CTT
GA-CCCTTC-CGGGC-A-AGGCGCAGTTATTAGATCAAAAACCAATCGGTTGTATC---T
TCGGATATAGCCGTTAGCTTGGTGACTCTGAGTAACCACAGCGAACCGTATGGCC-TTGT
GCTCGACGGTCTGTCAGTCAAGCAACTGCCTTATCAGCTTGTTGTTAGGTTATATGCCTA
ACAAGGCTTCAACGGGTAACGAACGATCGGGGTCGGATATCGGAGAGGGAGCTTGAGAAA
CGGCTACCACTTCCAAGGAAGGCAGCAGGCGCGCAAATTACCCACTCTCGGCATGAGGAG
GTAGCAATAAAATGTATCGATGCGGGGCCTTTAGTGCCTTCGTAATCGGAATGAGTACAC
TTTAAATCCTATAACAAGGACCTATTGGAGGGCAAGTCTGGTGCCAGCAGCCGCGGTAAT
TCCAGCTCCAATAGCGTATATTAATGCTGCTGCGGTTAAAAAGCTCGTAGTCGGATCTGG
GTTACCGGCGGGTACCGCATGTTGC-TTCGTGCAGCATGTTGTGTGCTATACGTGTCGCT
T--CGGCGGCACTGCCAGTGTAATGCTGCCTC--AT--GTAGGTACGTTACATTGGTCGC
CGGAACCACGGGCCGGGTTGAGCAGCATGCTCTTAATTGAGTGTGTTGTTTACTCGGTGC
GTTTACTTTGAAAAAATTGGAGTGCTCAAAGCAAGCGTACAGTCGC--TA-TG-CGGCTT
GAACAGTGGTGCATGGAATAATGAAATAGGGCCTCGGTTCTATTTTGTTGGTTTT-AAGA
TATCGAGGTAATGATTAAGAGGGACAGACGGGGACGTTTGTATTGCGACGTTAGAGGTGA
AATTCTTGGATCGTCGCAAGACACACTAATGCGAAAGCATTCGT????????????????
??????CAACAGGGATATT-CTTAGTAACGGCGAGTGAAGA-GAATACAGCCCAGCGCTG
AATCTTATTGCATGAAAGTGTGATACGACATGTAGCGTGAAACTGGCGGCTGTTGCTGTT
GTCGA-TGCGTGTAAGTCTTCTTGAGCGGGGCTCAG-TCCCAGAGATGGTGCTAGGCCCG
TATCGCGCGTGACAAGTACAGCAACGCCCGCTTGTGGAGAGTCAGGTTGCTTGGGAACGC
AATCTAAAGCCGGTGGTACACTCCATCGAAGGCTAAATATGACCACGAGTCCGATAGCGA
ACAAGTACCGTGAGGGAAAATTGAAAAGCACTTTGAAGAGAGAGCGAAATAGTGCGTGAA
ACCGCTTAGAGGCAAGCAGATGGATTCTCGAAGGTGTGCATAGGA--------T-TTAT-
--------TTCCTAGTTCTCACGCCACCACTGTTG-------TTGA-CGTGCACCATGCG
CTGACATTTGGACGCTTAAGATTGGGAC--TTGTGCCTGCTTGAGACGCTCGGTGTTGGA
CGCGTTGTGT--TTCTGTGGCATGCGATAACAGAGCAGAGCA-TTT-TCGTCGCTG-TAA
AGCGCCGACTGTGGCCGCTTGCTGACGCAT---TG---TTGTTGTG---GCGAGACGCAA
GTTTCGACATGCG-ATATGTGTTGCAAATCGGCTATTAGTACCGGCAAGACGATTT-TAA
GACTCGGTGGCGAGTAGA
>67_Par_chi
CCA------GTACATGGATAACTGTGGTAATTCTAGAGCTAATACATGCAGGAAGC-CCT
GA-TCCCTTGCGGAC-ACGGGCGCAGTTATTAGATCAAAAACCAATCGGCTGTACT---T
TCGGGTACGGTCGCTCTTTTGTTGACTCTAAATAACCACAGCAAACCGCACGGCC-TCGT
GCTCGGCGGTCTGTCGGTCAAGCAACTGCCTTATCAGCTTGTTGTTAGGTTATATGCCTA
ACAAGGCGTCAACGGGTAACGAACGATCGGGGTCGGACATCGGAGAGGGAGCCTGAGAAA
CGGCTACCACTTCCAAGGAAGGCAGCAGGCGCGCAAATTACCCACTCCCGGCACGGGGAG
GTAGTGACGAGATGTATCGATGCGGGGCAATTATTGCCTTCGTAATCGGAATGAGTACAC
TTTAAATCCTTTAACGAGGACCTATTGGAGGGCAAGTCTGGTGCCAGCAGCCGCGGTAAT
TCCAGCTCCAATAGCGTATATTAATGCTGCTGCGGTTAAAAAGCTCGTAGTCGGATCTGG
GTGCTCGGCGAGCACCGCACATGGC-CTCGTGCTATGTGTTG-GTGCTATACGTGTCACT
T--CGGTGGCACTGCCGGTGCATTGCTGTCTC--TT--GTAGACACGTTGTGCCGGTCGC
CGGCACCACGGGCCGAACCGGGCGGCATGCTCTTTACTGAGTGTGTCGTTCGTTCGGTGC
GTTTACTTTGAAAAAATTGGAGTGCTCAAAGCAGGCGTATAGCCGCA-T--TG-CGGCCT
GAACAGTGGTGCATGGAATAATGAAATAGGATCTTGGTTCTATTTTGTTGGTTTT-AAGA
ATTCAAGATAATGATTAAGAGGGACAGACGGGGACATTTGTATTGCGACGTTAGAGGTGA
AATTCTTGGATCGTCGCAAGACAAACTAATGCGAAAGCATTTGTCTAGAATGTTTTCATT
GATCAA??????????????????????????????????????????????????????
????????????????????????????????????????????????????????????
????????????????????????????????????????????????????????????
????????????????????????????????????????????????????????????
????????????????????????????????????????????????????????????
????????????????????????????????????????????????????????????
????????????????????????????????????????????????????????????
????????????????????????????????????????????????????????????
????????????????????????????????????????????????????????????
????????????????????????????????????????????????????????????
????????????????????????????????????????????????????????????
????????????????????????????????????????????????????????????
??????????????????
>68_Pro_han
ACA------GTACATGGATAACTGTGGTAATTCTAGAGCTAATACATGCAGACAAC-CCT
A--TCACTTGCTGGT-ACGGGTGCAGTTATTAGATC-AAAACCAATCGACTG-ACT---T
TCGGGT-CGGTCGC-CTTTTGGTGACACTGAGTAACCACAGCGAACCGCATAGCC-TCGC
GCTTGGCGGTCTGTCGATCAAGCAACTGCCTTATCAGCTTGTTGTTAGGTTATATGCCTA
ACAAGGCTTCAACGGGTAACGAACGATCGGGGTCGGACATCGGAGAGGGAGCCTGAGAAA
CGGCTACCACTTCCAAGGAAGGCAGCAGGCGCGCAAATTACCCACTCCCGGCACGGGGAG
GTAGTGACGAGATGTATCGATGCGGGGCCATTAGTGCCTTCGTAATCGGAATGAGTACAT
TTTAAATCCTTTAACGAGGACCTATTGGAGGGCAAGTCTGGTGCCAGCAGCCGCGGTAAT
TCCAGCTCCAATAGCGTATATTAATGCTGCTGCGGTTAAAAAGCTCGTAGTCGGACTTGG
ATATTCAACGGGCGGCAAGAGTGGC-CTTGTGTTGCTTTTTGTTCGCTATACGTGTCATT
T--AGGTGGCACTGCCGATTTGGTTCTGTCTT-AAT--TTAGGCAAGCCGAGTCGGTCGT
TGATATCACGGGCTGAACCGTTCATGATGCTCTTCACTGAGTGTTATGTTCGTTCAGTGC
GTTTACTTTGAAAAAATTGGAGTGCTCAAAGCAGGCGTACATGTGCT-TA-TG-CGGCCT
GAACAGTGGTGCATGGAATAATAGAATAGGACCTCGGTTCTATTTTGTTGGTTTT-AAGA
ATTCGAGGTAATGATTAAGAGGGACAGACGGGGACATTTGTATTGCAACGTTAGAGGTGA
AATTCTTGGATCGTCGCAAGACACACTAATGCGAAAGCATTTGCCAAGAATGTTTTCATT
GATCAA??????????????????????????????????????????????????????
????????????????????????????????????????????????????????????
????????????????????????????????????????????????????????????
????????????????????????????????????????????????????????????
????????????????????????????????????????????????????????????
????????????????????????????????????????????????????????????
????????????????????????????????????????????????????????????
????????????????????????????????????????????????????????????
????????????????????????????????????????????????????????????
????????????????????????????????????????????????????????????
????????????????????????????????????????????????????????????
????????????????????????????????????????????????????????????
??????????????????
>69_Pse_fac
????????????????????????????????????????????????????????????
????????????????????????????????????????????????????????????
????????????????????????????????????????????????????????????
????????????????????????????????????????????????????????????
????????????????????????????????????????????????????????????
CGGCTACCACTTCCAAGGAAGGCAGCAGGCGCGCAAATTACCCACTCCCGGCACGGGGAG
GTAGTGACGAATCGTATCGATGCGGGGCCATTAGTGCCTTCGTAATCGGAATGAGTACAC
TTTAAATCCTTTAACGAGGACCTATTGGAGGGCAAGTCTGGTGCCAGCAGCCGCGGTAAT
TCCAGCTCCAATATCTTATATTAATGCTGCTGCGGTTAAAAAGCTCGTAGTCGGATCTGG
GTTTTCGCCGGACACCATATGCGGC-CTCGTGTCGTATAT-GTGTGTTATACGTGTTGCT
T--CGGCAGCACTGCCAGTCTAGTTCTGGCTC-TTT--GTAGTCAAGCTAGGCTGGTCGG
CGGAACCACGGGCCAAGCCGGGCGGTATGCTCTTTACTGAGTGTACTGTCTGCTTGGTGC
GTTTACTTTGAAAAAATTGGAGTGCTCAAAGCAGGCGTACAGTCGC--TA-TG-CGGCCG
GAACAGTGGTGCATGGAATAATGGAATAGGACCTCGGTTCTATTTTGTTGGTTTT-AAGA
ATGCGAGGTAATGATTAAGAGGGACAGACGGGGACATTTGTATTGCGACGTTAGAGGTGA
AATTCTTGGATCGTCGCAAGACAAACTAATGCGAAAGCATTTGTCTAGAATGTTTTCATT
GATCAA??????????????????????????????????????????????????????
????????????????????????????????????????????????????????????
????????????????????????????????????????????????????????????
????????????????????????????????????????????????????????????
????????????????????????????????????????????????????????????
????????????????????????????????????????????????????????????
????????????????????????????????????????????????????????????
????????????????????????????????????????????????????????????
????????????????????????????????????????????????????????????
????????????????????????????????????????????????????????????
????????????????????????????????????????????????????????????
????????????????????????????????????????????????????????????
??????????????????
>7_Ech_tri2
ACAGTTATTTTACATGGATAACTGTGGTAATTCTAGAGCTAATACATGCAGCAAGC-CTT
GA-CCC-TTACGGGC-A-AGGCGCAGTTATTAGATCAAAAACCAATCGGTTGTATC---T
TCGGATATAGCCGTTAGCTTGGTGACTCTGAGTAACCACAGCGAACCGTATGGCC-TTGT
GCTCGACGGTCTGTCAGTCAAGCAACTGCCTTATCAGCTTGTTGTTAGGTTATATGCCTA
ACAAGGCTTCAACGGGTAACGAACGATCGGGGTCGGATATCGGAGAGGGAGCTTGAGAAA
CGGCTACCACTTCCAAGGAAGGCAGCAGGCGCGCAAATTACCCACTCTCGGCATGAGGAG
GTAGCGATAAAATGTATCGATGCGGGGCCATTAGTGCCTTCGTAATCGGAATGAGTACAC
TTTAAATCCTATAACAAGGACCTATTGGAGGGCAAGTCTGGTGCCAGCAGCCGCGGTAAT
TCCAGCTCCAATAGCGTATATTAATGCTGCTGCGGTTAAAAAGCTCGTAGTCGGATCTGG
GTTACCGGCGGGTACCGCATGTTGC-TTCATGCAGCATGTTGTGTACTATACGTGTCGCT
T--CGGCGGCACTGCCAGTGTAACGTTGCCTC----ACGTAGGTGCGTTACGCTGGTCGC
CGGAACCACGGGCCGGGTTGAGCAGCATGCTCTTAACTGAGTGTGTTGTTTACTCGGTGC
GTTTACTTTGAAAAAATTGGAGTGCTCAAAGCAAGCGTACAGTCGC--TA-TG-CGGCTT
GAACAGTGGTGCATGGAATAATGGAATAGGGCCTCGGTTCTATTTTGTTGGTTTT-AAGA
TATCGAGGTAATGATTAAGAGGGACAGACGGGGACGTTTGTATTGCGACGTTAGAGGTGA
AATTCTTGGATCGTCGCAAGACACACTAATGCGAAAGCATTCGTCTAGAATGTTTTCATT
GATCAA???????????TT-CTTAGTAACGGCGAGTGAAGA-GAATACAGCCCAGCGCTG
AATCGTATTGCTTGAAAGGGTGATACGACATGTAGCGTGAAACTGGCGGCTGTTGATGTT
GTCGA-TGCGTGTAAGTCTTCTTGAGCGGGGCTCAG-TCCCAGAGATGGTGCTAGGCCCG
TATCGCGCGTGACAAGTACAGCAACGCCCGCTTGTGGAGAGTCAGGTTGTTTGGGAACAC
AATCTAAAGCCGGTGGTACACTCCATCGAAGGCTAAATATGACCACGAGTCCGATAGCGA
ACAAGTACCGTGAGGGAAAATTGAAAAGCACTTTGAAGAGAGAGCGAAATAGTGCGTGAA
ACCGCTTAGAGGCAAGCAGATGGATTCTCGAAGGTGTGCATAGGA--------T-TTAT-
--------TTCCTAGTTCTCACGCCACCACTGTTG-------TTGA-CGTGCACCATGCG
CTGACATTTGGACGCTTGAGATTGGGAC--TCGTGCCTGCTTGAGACGCTCGGTGTTGGA
CGTGTTGAGT--TTTTGTGGCATGCAATAACAGAGCAGAGCA-ATTGTCGTCGCTG-TAA
AGCGCCGACTGTGGCCGCTTGCTGATGC------ATTGTCGTTGTG---GCGAGGCGCAA
GCTTCGACATGCG-ATATGTGTTGCAAATCGGCTATTAGTACCGGCAAGACGACTT-TAA
GACTCGGTGGCGAGTAGA
>70_Pse_nov
CCA------GTACATGGATAACTGTGGTAATTCTAGAGCTAATACATGCAGCAAGC-CCT
GA-CTCCTTGTGGGC-A-GGGCGCAGTTATTAGATCAAAAACCAATCGACCGTACC---T
TCTGGTGCAGTCGCTCTTTTGGTGAAACTGAGTAACCACAGCAAACCGCATGGCC-TTGC
GCTCGGCGGTCTGTCGGTCAAGCAACTGCCTTATCAGCTTGTTGTTAGGTTATATGCCTA
ACAAGGCGTCAACGGGTAACGAACGATCGGGGTCGGACATCGGAGAGGGAGCCTGAGAAA
CGGCTACCACTTCCAAGGAAGGCAGCAGGCGCGCAAATTACCCACTCCCGGCACGGGGAG
GTAGTGACGAGATGTATCGATGCGGGGCCATTAGTGCCTTCGTAATCGGAATGAGTACAC
TTTAAATCCTTTAACGAGGACCTATTGGAGGGCAAGTCTGGTGCCAGCAGCCGCGGTAAT
TCCAGCTCCAATAGCGTATATTAATGCTGCTGCGGTTAAAAAGCTCGTAGTTGGATCTGG
GTTCCCGACGGGTACTGTATGCAGT-CTTGTATTGTATAC-ATGTACTATTCGTGTTGCT
T--CGGTAGCACTGCCGACGTGGTG-GGTCTCGTTT--GTAGATTCATTACGTCGGTCGT
CGGGACCACGGGCCAAGTCAGGCGGTATGCTCTTCACTGAGTGTACTGTTTGCTTGGTGC
GTTTACTTTGAAAAAATTGGAGTGCTCAAAGCAGGCGTACAGTCGC--AA-TG-CGGCCA
GAACAGTGGTGCATGGAATAATGGAATAGGACCTCGGTTCTATTTTGTTGGTTTT-AAGA
ATTCGAGGTAATGATTAAGAGGGACAGGCGGGGACATTTGTATTGCGACGTTAGAGGTGA
AATTCTTGGATCGTCGCAAGACAAACTAATGCGAAAGCATTTGTCTAGTATGTTTTCATT
AACCAA??????????????????????????????????????????????????????
????????????????????????????????????????????????????????????
????????????????????????????????????????????????????????????
????????????????????????????????????????????????????????????
????????????????????????????????????????????????????????????
????????????????????????????????????????????????????????????
????????????????????????????????????????????????????????????
????????????????????????????????????????????????????????????
????????????????????????????????????????????????????????????
????????????????????????????????????????????????????????????
????????????????????????????????????????????????????????????
????????????????????????????????????????????????????????????
??????????????????
>72_Ech_suc
????????????????GATAACTGTGGTAATTCTAGAGCTAATACATGCAGTAAGC-CTT
GA-C-CTTTACCGGC-A-AGGCGCAGTTATTAGATCAAAAACCAATCGGTTGTGTC---T
TCGGATGCAGCCGTTAGCTTGGTGACTCTGAGTAACCACAGCGAACCGTATGGCC-TCGT
GCTCGACGGTCTGTCAGTCAAGCAACTGCCTTATCAGCTTGTTGTTAGGTTATATGCCTA
ACAAGGCTTCAACGGGTAACGAACGATCGGGGTCGGATATCGGAGAGGGAGCTTGAGAAA
CGGCTACCACTTCCAAGGAAGGCAGCAGGCGCGCAAATTACCCACTCTCGGCATGAGGAG
GTAGCGATAAAATGTATCGATGCGGGGCCATTAGTGCCTTCGTAATCGGAATGAGTACAC
TTTAAATCCTATAACAAGGACCTATTGGAGGGCAAGTCTGGTGCCAGCAGCCGCGGTAAT
TCCAGCTCCAATAGCGTATATTAATGCTGCTGCGGTTAAAAAGCTCGTAGTCGGATCTGG
GTTACCGGCGGGTACCGCATGTTGC-TTCACGCAGCATGTTGTGTACTATACGTGTCGCT
T--CGGCGGCACTGCCAGTGTAATTGTGCCTC-AC---GTAGGTACGTTACGCTGGTCGC
CGGAACCACGAGCCGGGTTGAGCAGCATGCTCTTAATTGAGTGTGTTGTTTACTCGGTGC
GTTTACTTTGAAAAAATTGGAGTGCTCAAAGCAAGCGTACAGTCGC--TA-TG-CGGCTT
GAACAGTGGTGCATGGAATAATGGAATAGGGCCTCGGTTCTATTTTGTTGGTTTT-AAGA
TATCGAGGTAATGATTAAGAGGGACAGACGGGGACGTTTGTATTGCGACGTTAGAGGTGA
AATTCTTGGATCGTCGCAAGACACACTAATGCGAA?????????????????????????
??????CAACAGGGATATT-CTCAGTAACGGCGAGTGAAGA-GAATACAGCCCAGCGCTG
AATCATACTGCTTGCAAGAGTAGTACGACATGTAGCGTGAAACTGGCGGCTGTTGATGTT
GTCGA-TGCGTGTAAGTCTTCTTGATTGAGGCTCAG-TCCCAGAGATGGTGCTAGGCCCG
TATCGCGCGTGACAAGTACAGCAACGCCCGCTTGTGGAGAGTCAGGTTGTTTGGGAACAC
AATCTAAAGCCGGTGGTACACTCCATCGAAGGCTAAATATGGCCACGAGTCCGATAGCGA
ACAAGTACCGTGAGGGAAAATTGAAAAGCACTTTGAAGAGAGAGCGAAATAGTGCGTGAA
ACCGCTTAGAGGCAAGCAGATGGATTCTCGAAGGTGTGCATAGGA--------T-TTAT-
--------TTCCTAGTTCTCACGCCACCGCTGTTG-------TTGA-CGTGCACCATACG
CTGACATTTGGACGCTTGAGATTGGGAC--TCGTGCCTGCTTGAGCTGCTCGGTGTCGGA
CGTATTGAGTTGATTCGTGGCATGCGATAACAGAGCAGAGCA-TTTGTCGTCGCTG-TAA
AGCGCTGACTGTGGCCGCTTGCTGATGCAT---TG---TTGTTGTG---GCAAGGCGCAA
GCTTTGACATGCG-ATATGTATTGCAACTCGGCTATTAGTACCGGCAAGACGACTT-CAA
GACTCGGTGGCGAGTAGA
>74_Mop_gra
CCA------GTACATGGATAACTGTGGTAATTCTAGAGCTAATACATGCAGCAAGC-CCT
GA-CCCCTCGTGGGC-ACGGGCGCAGTTATTAGATCAAAAACCAATCGGCCGTACT---T
TCGGGTGCGGCCGCTCGTTTGGTGACACTGAGTAACCACAGCAAACCGCATGGCC-TAGT
GCTCGGCGGTCTGTCGGTCAAGCAACTGCCTTATCAGCTTGTTGTTAGTTTATAGGACTA
ACAAGGCGTCAACGGGTAACGAACGATCGGGGTCGGACATCGGAGAGGGAGCCTGAGAAA
CGGCTACCACTTCCAAGGAAGGCAGCAGGCGCGCAAATTACCCACTCCCAGCACGGGGAG
GTAGTGACGAGATGTATCGATGCGGGGCCTTTAGTGCCTTCGTAATCGGAATGAGTACAC
TTTAAATCCTTTAACGAGGACCTATTGGAGGGCAAGTCTGGTGCCAGCAGCCGCGGTAAT
TCCAGCTCCAATAGCGTATATTAATGCTGCTGCGGTTAAAAAGCTCGTAGTCGGATCTGG
GACGCCCGCGGGCATCGCATGCAGT-TTCATACTGTGTGTTG-GTGCTATACGTGTCGCT
T--CGGCGGCACTGCCGGTGTAGTGCTGCTTC-TTT--GTAGGCACGCTACGCCGGTCGC
GGGCTCCACGGGCCGAACCGGGCCGCATGCTCTTTACTGAGTGTGTGGTTCGTTCGGTGC
GTTTACTTTGAAAAAATTGGAGTGCTCAAAGCAGGCGTACAGTCGC--AATTG-CGGCCT
GAACAGTGGTGCATGGAATAATAAAATAGGACCTCGGTTCTATTTTGTTGGTTTT-AAGA
ATTCGAGGTAATGATTAAGAGGGACAGACGGGGACATTTGTATTGCGACGTTAGAGGTGA
AATTCTTGGATCGTCGCAAGACAAACTAATGCGAAAGCATTTGTCTAGAATGTTTTCATT
GATCAA??????????????????????????????????????????????????????
????????????????????????????????????????????????????????????
????????????????????????????????????????????????????????????
????????????????????????????????????????????????????????????
????????????????????????????????????????????????????????????
????????????????????????????????????????????????????????????
????????????????????????????????????????????????????????????
????????????????????????????????????????????????????????????
????????????????????????????????????????????????????????????
????????????????????????????????????????????????????????????
????????????????????????????????????????????????????????????
????????????????????????????????????????????????????????????
??????????????????
>76_Cor_lob
ACA------GTACTTGGATAACTGTGGTAATTCTAGAGCTAATACATGCAGATAGC-CCT
GA-CTCCTTGTGAGC-ACGGGCGCAGTTATTAGATCAAAAACCAATCGGCCGTACT---T
TCGGGTACGGTCGCTCGTTTGGTGACTCTGAGTAACCACAGCAAACCGCATGGCC-TCGC
GCTCGGCGGTCTGTCGATCAAGCAACTGCCTTATCAGCTTGTTGTTAGGTTATATGCCTA
ACAAGGCGTCAACGGGTAACGAACGATCGGGGTCGGACATCGGAGAGGGAGCCTGAGAAA
CGGCTACCACTTCCAAGGAAGGCAGCAGGCGCGCAAATCACCCACTTTCAGAACGAAGAG
GTAGTGACGAGATGTATCGATGCGGGGCTATTAGTGCCTTCGTAATCGGAATGAGTACAC
TTTAAATCCTTTAACGAGGACCTATTGGAGGGCAAGTCTGGTGCCAGCAGCCGCGGTAAT
TCCAGCTCCAATAGCGTATATTAATGCTGCTGCGGTTAAAAAGCTCGTAGTCGGACTTGG
GTTTTCGGGGGGCAACACGGATGGCCTTCGAGCTGTTCGTTGTTTGCTATACGTGTCGCT
T--CGGCGGCACTGCCGGTTCGGTATTGTCTC-ATT--GTAGGCATGCTGAGCCGGTCCC
CGAGACCACGGGCTGAACCGAGCGTCAAGCTCTTCATTGAGGGTGTCGTTCGTTCAGGGC
GTTTACTTTGA-AAAATTGGAGGGCTCAAAGCAGGCGTACAGTTGCTTTA-TGCCAGCCT
GAACAGTGGTGCATGGAATAATAGAATAGGACCTCGGTTCTATTTTG-TGGTTTT-AAGA
ATTCGAGGTAATGATAAAGAGGGACAGACGGGAACATTTGTATTGCAACGTTAAAGGTGA
AATTCTGGAATCGTTGCAAGACAAACTAATGCGAAAGCATTTGTCTAGAATGTTTTCATT
GATCAA??????????????????????????????????????????????????????
????????????????????????????????????????????????????????????
????????????????????????????????????????????????????????????
????????????????????????????????????????????????????????????
????????????????????????????????????????????????????????????
????????????????????????????????????????????????????????????
????????????????????????????????????????????????????????????
????????????????????????????????????????????????????????????
????????????????????????????????????????????????????????????
????????????????????????????????????????????????????????????
????????????????????????????????????????????????????????????
????????????????????????????????????????????????????????????
??????????????????
>77_Cor_cor
???????????????????????????????????????????????????????C-CCT
GA-CTCCTTGTGAGC-ACGGGCGCAGTTATTAGATCAAAAACCAATCGGCCGTACT---T
TCGGGTACGGTCGCTCGTTTGGTGACTCTGAGTAACCACAGCAAACCGCATGGCC-TCGC
GCTCGGCGGTCTGTCGATCAAGCAACTGCCTTATCAGCTTGTTGTTAGGTTATATGCCTA
ACAAGGCGTCAACGGGTAACGAACGATCGGGGTCGGACATCGGAGAGGGAGCCTGAGAAA
CGGCTACCACTTCCAAGGAAGGCAGCAGGCGCGCAAATTACCCACTTTCAGAACGAAGAG
GTAGTGACGAGATGTATCGATGCGGGGCCATTAGTGCCTTCGTAATCGGAATGAGTACAC
TTTAAATCCTTTAACGAGGACCTATTGGAGGGCAAGTCTGGTGCCAGCAGCCGCGGTAAT
TCCAGCTCCAATAGCGTATATTAATGCTGCTGCGGTTAAAAAGCTCGTAGTCGGACTTGG
GTTTTCGGCGGGCAACACGGATGGCCTTCGAGCTGTTCGTTGTTTGCTATACGTGTCGCT
T--CGGCGGCACTGCCGGTTCGGTACTGTCTC-ATT--GTAGGCATGCTGCGCCGGTCGC
CGAGACCACGGGCTGAACCGAGCGTCATGCTCTTCATTGAGTGTGTCGTTCGTTCAGTGC
GTTTACTTTGAAAAAATTGGAGTGCTCAAAGCAGGCGTACAGTTGCTTTA-TG-CAGCCT
GAACAGTGGTGCATGGAATAATAGAATAGGACCTCGGTTCTATTTTGTTGGTTTT-AAGA
ATTCGAGGTAATGATTAAGAGGGACAGACGGGGACATTTGTATTGCAACGTTA???????
????????????????????????????????????????????????????????????
??????CAACAGGGATTCCATTCAGTAACGGCGAGTGAAGATGGAAGCAGCCCAGCGCTG
AATCGTATTGCCTGCAAGGGTGATACGACATGTAGCGTGAAGCTGGCGGCTGTTGCTGTT
GTCGATTGCGTGTAAGTCTCCCTGAGCGGGGCTCAG-TCCCAGAGATGGTGCTAGGCCCG
TATCGCGCGTGACAAGTACAGCAACGTCCGCTTGCGGAGAGTCGGATTGCTTGGGAACGC
AATCTAAAGCCGGTGGTACACTCCATCGAAGGCTAAATATGACAACGAGTCCGATAGCGA
ACAAGTACCGTGAGGGAAAATTGAAAAGCACTTTGAAGAGAGAGCGAAATAGTGCGTGAA
ACCGCTCAGAGGCAAGCAGATGGGCCCTCGAAGGTGTGCATAGGA--------T-TTAT-
--------TTCCTAGTTCGCACGCCACCGCCGTTG-------CCGATTTTACGCCACGCG
TCGACGTTTGGACGCCTGAGATTGGGAC--TTGTGCCTGCTCGGGACGCTCGGCGTTGAA
CGTGTTGAGT---GTTGCGGTAAGCGGTAACGGAGCAGGGCA-TTGTTCGTCGCTATTAT
AGCGCCGGCTGTGGCCGCTTGCTGGCACA----TG---TTGTTGCA---ACGAGACGCAA
GTTTCGGTGTGCG-ATATATGCTGCAACTCGACCATTAGCCCCGGCCTGACGACAT-TAA
GACCCGGTGGCGAGTAGA
>78_Cor_cor
???????????????????????????????????????????????????????C-CCT
GA-CTCCTTGTGAGC-ACGGGCGCAGTTATTAGATCAAAAACCAATCGGCCGTACT---T
TCGGGTATGGTCGCTCGTTTGGTGACTCTGAGTAACCACAGCAAACCGCATGGCC-TCGC
GCTCGGCGGTCTGTCGATCAAGCAACTGCCTTATCAGCTTGTTGTTAGGTTATATGCCTA
ACAAGGCGTCAACGGGTAACGAACGATCGGGGTCGGACATCGGAGAGGGAGCCTGAGAAA
CGGCTACCACTTCCAAGGAAGGCAGCAGGCGCGCAAATTACCCACTTTCAGAACGAAGAG
GTAGTGACGAGATGTATCGATGCGGGGCCATTAGTGCCTTCGTAATCGGAATGAGTACAC
TTTAAATCCTTTAACGAGGACCTATTGGAGGGCAAGTCTGGTGCCAGCAGCCGCGGTAAT
TCCAGCTCCAATAGCGTATATTAATGCTGCTGCGGTTAAAAAGCTCGTAGTCGGACTTGG
GTTTTCGGCGGGCAACACGGATGGCCTTCGAGCTGTTCGTTGTTTGCTATACGTGTCGCT
T--CGGCGGCACTGCCGGTTCGGTACTGTCTC-ATT--GTAGGCATGCTGCGCCGGTCGC
CGAGACCACGGGCTGAACCGAGCGTCATGCTCTTCATTGAGTGTGTCGTTCGTTCAGTGC
GTTTACTTTGAAAAAATTGGAGTGCTCAAAGCAGGCGTACAGTTGCTTTA-TG-CAGCCT
GAACAGTGGTGCATGGAATAATAGAATAGGACCTCGGTTCTATTTTGTTGGTTTT-AAGA
ATTCGAGGTAATGATTAAGAGGGACAGACGGGGACATTTGTATTGCAACGTTA???????
????????????????????????????????????????????????????????????
??????CAACAGGGATTCCATTCAGTAACGGCGAGTGAAGATGGAAGCAGCCCAGCGCTG
AATCGTATTGCCTGCAAGGGTGACACGACATGTAGCGTGAAGCTGGCGGCTGTTGCTGTT
GTCGATTGCGTGTAAGTCTCCCTGAGCGGGGCTCAG-TCCCAGAGATGGTGCTAGGCCCG
TATCGCGCGTGACAAGTACAGCAACGTCCGCTTGCGGAGAGTCGGATTGCTTGGGAACGC
AATCTAAAGCCGGTGGTACACTCCATCGAAGGCTAAATATGACAACGAGTCCGATAGCGA
ACAAGTACCGTGAGGGAAAATTGAAAAGCACTTTGAAGAGAGAGCGAAATAGTGCGTGAA
ACCGCTCAGAGGCAAGCAGATGGGCCCTCGAAGGTGTGCATAGGA--------T-TTAT-
--------TTCCTAGTTCGCACGCCACCGCCGTTG-------CCGATTTTACGCCACGCG
TCGACGTTTGGACGCCTGAGATTGGGAC--TTGTGCCTGCTCGGGACGCTCGGCGTTGAA
CGTGTTGAGT---GTTGCGGTAAGCGGTAACGGAGCAGGGCA-TTGTTCGTCGCTATTAT
AGCGCCGGCTGTGGCCGCTTGCTGGCACA----TG---TTGTTGCA---ACGAGACGCAA
GTTTCGGTGTGCG-ATATATGCTGCAACTCGACCATTAGCCCCGGCCTGACGACAT-TAA
GACCCGGTGGCGAGTAGA
>79_Cor_lob
ACA------GTACATGGATAACTGTGGTAATTCTAGAGCTAATACATGCAGATAGC-CCT
GA-CTCCTTGTGAGC-ACGGGCGCAGTTATTAGATCAAAAACCAATCGGCCGTACT---T
TCGGGTACGGTCGCTCGTTTGGTGACTCTGAGTAACCACAGCAAACCGCATGGCC-TCGC
GCTCGGCGGTCTGTCGATCAAGCAACTGCCTTATCAGCTTGTTGTTAGGTTATATGCCTA
ACAAGGCGTCAACGGGTAACGAACGATCGGGGTCGGACATCGGAGAGGGAGCCTGAGAAA
CGGCTACCACTTCCAAGGAAGGCAGCAGGCGCGCAAATTACCCACTTTCAGAACGAAGAG
GTAGTGACGAGATGTATCGATGCGGGGCCATTAGTGCCTTCGTAATCGGAATGAGTACAC
TTTAAATCCTTTAACGAGGACCTATTGGAGGGCAAGTCTGGTGCCAGCAGCCGCGGTAAT
TCCAGCTCCAATAGCGTATATTAATGCTGCTGCGGTTAAAAAGCTCGTAGTCGGACTTGG
GTTTTCGGGGGGCAACACGGATGGCCTTCGAGCTTTTCGTTGTTTGCTATACGTGTCGCT
T--CGGCGGCACTGCCGGTTTGGTACTGTCTC-ATT--GTAGGCGTGCTGAGCCGGTCCC
CGAGACCACGGGCTGAACCGAGCGTCATGCTCTTCATTGAGTGTGTCGTTCGTTCAGTGC
GTTTACTTTGAAAAAATTGGAGTGCTCAAAGCAGGCGTACAGTTGCTTTA-TG-CAGCCT
GAACAGTGGTGCATGGAATAATAGAATAGGACCTCGGTTCTATTTTGTTGGTTTT-AAGA
ATTCGAGGTAATGATTAAGAGGGACAGACGGGGACATTTGTATTGCAACGTTAGAGGTGA
AATTCTTGGATCGTTGCAAGACAAACTAAT??????????????????????????????
??????CAACAGGGATTCCATTCAGTAACGGCGAGTGAAGATGGAAGCAGCCCAGCGCTG
AATCGTATTGCCTGCAAGGGTGACACGACATGTAGCGTGAAGCTGGCGGCTGTTGCTGTT
GTCGATTGCGTGTAAGTCTCCCTGAGCGGGGCTCAG-TCCCAGAGATGGTGCTAGGCCCG
TATCGCGCGTGACAAGTACAGCAACGTCCGCTTGCGGAGAGTCGGATTGCTTGGGAACGC
AATCTAAAGCCGGTGGTACACTCCATCGAAGGCTAAATATGACAACGAGTCCGATAGCGA
ACAAGTACCGTGAGGGAAAATTGAAAAGCACTTTGAAGAGAGAGCGAAATAGTGCGTGAA
ACCGCTCAGAGGCAAGCAGATGGGCCCTCGAAGGTGTGCATAGGA--------T-TTAT-
--------TTCCTAGTTCGCACGCCACCGCCGTTG-------CCGATTTTACGCCACGCG
TCGACGTTTGGACGCCTGAGATTGGGAC--TTGTGCCTGCTCGGGACGCTCGGCGTTGAA
CGTGTTGAGT---GTTGCGGTAAGCGGTAACGGAGCAGGGCA-TTGTTCGTCGCTGTTAT
AGCGCCGGCTGTGGCCGCTTGCTGGCACA----TG---TTGTTGCA---ACGAAACGCAA
GTTTCGGTGTGCG-ATATATGCTGCAACTCGACCATTAGCCCCGGCCTGACGACAT-TAA
GACCCGGTGGCGAGTAGA
>8_Ech_can
????????TTTACATGGATAACTGTGGTAATTCTAGAGCTAATACATGCAGCAAGC-CTT
GA--CC-TTACGGGC-A-AGGCGCAGTTATTAGATCAAAAACCAATCGGTTGTATC---T
TCGGATATAGCCGTTAGCTTGGTGACTCTGAGTAACCACAGCGAACCGTATGGCC-TTGT
GCTCGACGGTCTGTCAGTCAAGCAACTGCCTTATCAGCTTGTTGTTAGGTTATATGCCTA
ACAAGGCTTCAACGGGTAACGAACGATCGGGGTCGGATATCGGAGAGGGAGCTTGAGAAA
CGGCTACCACTTCCAAGGAAGGCAGCAGGCGCGCAAATTACCCACTCTCGGCATGAGGAG
GTAGCGATAAAATGTATCGATGCGGGGCCATTAGTGCCTTCGTAATCGGAATGAGTACAC
TTTAAATCCTATAACAAGGACCTATTGGAGGGCAAGTCTGGTGCCAGCAGCCGCGGTAAT
TCCAGCTCCAATAGCGTATATTAATGCTGCTGCGGTTAAAAAGCTCGTAGTCGGATCTGG
GTTACCGGCGGGTACCGCATGTTGC-TTCATGCAGCATGTTGTGTACTATACGTGTCGCT
T--CGGCGGCACTGCCAGTGTAACGTTGCCTC----ACGTAGGTGCGTTACGCTGGTCGC
CGGAACCACGGGCCGGGTTGAGCAGCATGCTCTTAACTGAGTGTGTTGTTTACTCGGTGC
GTTTACTTTGAAAAAATTGGAGTGCTCAAAGCAAGCGTACAGTCGC--TA-TG-CGGCTT
GAACAGTGGTGCATGGAATAATGGAATAGGGCCTCGGTTCTATTTTGTTGGTTTT-AAGA
TATCGAGGTAATGATTAAGAGGGACAGACGGGGACGTTTGTATTGCGACGTTAGAGGTGA
AATTCTTGGATCGTCGCAAGACACACTAATGCGAAAGCATTCGTCTAGAATGTTTTCATT
GATCAACAACAGGGATATT-CTTAGTAACGGCGAGTGAAGA-GAATACAGCCCAGCGCTG
AATCGTATTGCTTGAAAGGGTGATACGACATGTAGCGTGAAACTGGCGGCTGTTGATGTT
GTCGA-TGCGTGTAAGTCTTCTTGAGCGGGGCTCAG-TCCCAGAGATGGTGCTAGGCCCG
TATCGCGCGTGACAAGTACAGCAACGCCCGCTTGTGGAGAGTCAGGTTGTTTGGGAACAC
AATCTAAAGCCGGTGGTACACTCCATCGAAGGCTAAATATGACCACGAGTCCGATAGCGA
ACAAGTACCGTGAGGGAAAATTGAAAAGCACTTTGAAGAGAGAGCGAAATAGTGCGTGAA
ACCGCTTAGAGGCAAGCAGATGGATTCTCGAAGGTGTGCATAGGA--------T-TTAT-
--------TTCCTAGTTCTCACGCCACCACTGTTG-------TTGA-CGTGCACCATGCG
CTGACATTTGGACGCTTGAGATTGGGAC--TCGTGCCTGCTTGAGACGCTCGGTGTTGGA
CGTGTTGAGT--TTTTGTGGCATGCAATAACAGAGCAGAGCA-ATTGTCGTCGCTG-TAA
AGCGCCGACTGTGGCCGCTTGCTGATGC------ATTGTTGTTGTG---GCGAGGCGCAA
GCTTCGACATGCG-ATATGTGTTGCAAATCGGCTATTAGTACCGGCAAGACGACTT-TAA
GACTCGGTGGCGAGTAGA
>80_Cor_lob
ACA------GTACATGGATAACTGTGGTAATTCTAGAGCTAATACATGCAGATAGC-CCT
GA-CTCCTTGTGAGC-ACGGGCGCAGTTATTAGATCAAAAACCAATCGGCCGTACT---T
TCGGGTACGGTCGCTCGTTTGGTGACTCTGAGTAACCACAGCAAACCGCATGGCC-TCGC
GCTCGGCGGTCTGTCGATCAAGCAACTGCCTTATCAGCTTGTTGTTAGGTTATATGCCTA
ACAAGGCGTCAACGGGTAACGAACGATCGGGGTCGGACATCGGAGAGGGAGCCTGAGAAA
CGGCTACCACTTCCAAGGAAGGCAGCAGGCGCGCAAATTACCCACTTTCAGAACGAAGAG
GTAGTGACGAGATGTATCGATGCGGGGCCATTAGTGCCTTCGTAATCGGAATGAGTACAC
TTTAAATCCTTTAACGAGGACCTATTGGAGGGCAAGTCTGGTGCCAGCAGCCGCGGTAAT
TCCAGCTCCAATAGCGTATATTAATGCTGCTGCGGTTAAAAAGCTCGTAGTCGGACTTGG
GTTTTCGGGGGGCAACACGGATGGCCTTCGAGCTTTTCGTTGTTTGCTATACGTGTCGCT
T--CGGCGGCACTGCCGGTTTGGTACTGTCTC-ATT--GTAGGCGTGCTGAGCCGGTCCC
CGAGACCACGGGCTGAACCGAGCGTCATGCTCTTCATTGAGTGTGTCGTTCGTTCAGTGC
GTTTACTTTGAAAAAATTGGAGTGCTCAAAGCAGGCGTACAGTTGCTTTA-TG-CAGCCT
GAACAGTGGTGCATGGAATAATAGAATAGGACCTCGGTTCTATTTTGTTGGTTTT-AAGA
ATTCGAGGTAATGATTAAGAGGGACAGACGGGGACATTTGTATTGCAACGTTAGAGGTGA
AATTCTTGGATCGTTGCAAGACAAACTAAT??????????????????????????????
??????CAACAGGGATTCCATTCAGTAACGGCGAGTGAAGATGGAAGCAGCCCAGCGCTG
AATCGTATTGCCTGCAAGGGTGACACGACATGTAGCGTGAAGCTGGCGGCTGTTGCTGTT
GTCGATTGCGTGTAAGTCTCCCTGAGCGGGGCTCAG-TCCCAGAGATGGTGCTAGGCCCG
TATCGCGCGTGACAAGTACAGCAACGTCCGCTTGCGGAGAGTCGGATTGCTTGGGAACGC
AATCTAAAGCCGGTGGTACACTCCATCGAAGGCTAAATATGACAACGAGTCCGATAGCGA
ACAAGTACCGTGAGGGAAAATTGAAAAGCACTTTGAAGAGAGAGCGAAATAGTGCGTGAA
ACCGCTCAGAGGCAAGCAGATGGGCCCTCGAAGGTGTGCATAGGA--------T-TTAT-
--------TTCCTAGTTCGCACGCCACCGCCGTTG-------CCGATTTTACGCCACGCG
TCGACGTTTGGACGCCTGAGATTGGGAC--TTGTGCCTGCTCGGGACGCTCGGCGTTGAA
CGTGTTGAGT---GTTGCGGTAAGCGGTAACGGAGCAGGGCA-TTGTTCGTCGCTGTTAT
AGCGCCGGCTGTGGCCGCTTGCTGGCACA----TG---TTGTTGCA---ACGAAACGCAA
GTTTCGGTGTGCG-ATATATGCTGCAACTCGACCATTAGCCCCGGCCTGACGACAT-TAA
GACCCGGTGGCGAGTAGA
>81_Cor_lob
ACA------GTACATGGATAACTGTGGTAATTCTAGAGCTAATACATGCAGATAGC-CCT
GA-CTCCTTGTGAGC-ACGGGCGCAGTTATTAGATCAAAAACCAATCGGCCGTACT---T
TCGGGTACGGTCGCTCGTTTGGTGACTCTGAGTAACCACAGCAAACCGCATGGCC-TCGC
GCTCGGCGGTCTGTCGATCAAGCAACTGCCTTATCAGCTTGTTGTTAGGTTATATGCCTA
ACAAGGCGTCAACGGGTAACGAACGATCGGGGTCGGACATCGGAGAGGGAGCCTGAGAAA
CGGCTACCACTTCCAAGGAAGGCAGCAGGCGCGCAAATTACCCACTTTCAGAACGAAGAG
GTAGTGACGAGATGTATCGATGCGGGGCCATTAGTGCCTTCGTAATCGGAATGAGTACAC
TTTAAATCCTTTAACGAGGACCTATTGGAGGGCAAGTCTGGTGCCAGCAGCCGCGGTAAT
TCCAGCTCCAATAGCGTATATTAATGCTGCTGCGGTTAAAAAGCTCGTAGTCGGACTTGG
GTTTTCGGGGGGCAACACGGATGGCCTTCGAGCTTTTCGTTGTTTGCTATACGTGTCGCT
T--CGGCGGCACTGCCGGTTTGGTACTGTCTC-ATT--GTAGGCGTGCTGAGCCGGTCCC
CGAGACCACGGGCTGAACCGAGCGTCATGCTCTTCATTGAGTGTGTCGTTCGTTCAGTGC
GTTTACTTTGAAAAAATTGGAGTGCTCAAAGCAGGCGTACAGTTGCTTTA-TG-CAGCCT
GAACAGTGGTGCATGGAATAATAGAATAGGACCTCGGTTCTATTTTGTTGGTTTT-AAGA
ATTCGAGGTAATGATTAAGAGGGACAGACGGGGACATTTGTATTGCAACGTTAGAGGTGA
AATTCTTGGATCGTTGCAAGACAAACTAAT??????????????????????????????
??????CAACAGGGATTCCATTCAGTAACGGCGAGTGAAGATGGAAGCAGCCCAGCGCTG
AATCGTATTGCCTGCAAGGGTGACACGACATGTAGCGTGAAGCTGGCGGCTGTTGCTGTT
GTCGATTGCGTGTAAGTCTCCCTGAGCGGGGCTCAG-TCCCAGAGATGGTGCTAGGCCCG
TATCGCGCGTGACAAGTACAGCAACGTCCGCTTGCGGAGAGTCGGATTGCTTGGGAACGC
AATCTAAAGCCGGTGGTACACTCCATCGAAGGCTAAATATGACAACGAGTCCGATAGCGA
ACAAGTACCGTGAGGGAAAATTGAAAAGCACTTTGAAGAGAGAGCGAAATAGTGCGTGAA
ACCGCTCAGAGGCAAGCAGATGGGCCCTCGAAGGTGTGCATAGGA--------T-TTAT-
--------TTCCTAGTTCGCACGCCACCGCCGTTG-------CCGATTTTACGCCACGCG
TCGACGTTTGGACGCCTGAGATTGGGAC--TTGTGCCTGCTCGGGACGCTCGGCGTTGAA
CGTGTTGAGT---GTTGCGGTAAGCGGTAACGGAGCAGGGCA-TTGTTCGTCGCTGTTAT
AGCGCCGGCTGTGGCCGCTTGCTGGCACA----TG---TTGTTGCA---ACGAAACGCAA
GTTTCGGTGTGCG-ATATATGCTGCAACTCGACCATTAGCCCCGGCCTGACGACAT-TAA
GACCCGGTGGCGAGTAGA
>82_Cor_lob
??????????TACATGGATAACTGTGGTAATTCTAGAGCTAATACATGCAGATAGC-CCT
GA-CTCCTTGTGAGC-ACGGGCGCAGTTATTAGATCAAAAACCAATCGGCCGTACT---T
TCGGGTACGGTCGCTCGTTTGGTGACTCTGAGTAACCACAGCAAACCGCATGGCC-TCGC
GCTCGGCGGTCTGTCGATCAAGCAACTGCCTTATCAGCTTGTTGTTAGGTTATATGCCTA
ACAAGGCGTCAACGGGTAACGAACGATCGGGGTCGGACATCGGAGAGGGAGCCTGAGAAA
CGGCTACCACTTCCAAGGAAGGCAGCAGGCGCGCAAATTACCCACTTTCAGAACGAAGAG
GTAGTGACGAGATGTATCGATGCGGGGCCATTAGTGCCTTCGTAATCGGAATGAGTACAC
TTTAAATCCTTTAACGAGGACCTATTGGAGGGCAAGTCTGGTGCCAGCAGCCGCGGTAAT
TCCAGCTCCAATAGCGTATATTAATGCTGCTGCGGTTAAAAAGCTCGTAGTCGGACTTGG
GTTTTCGGGGGGCAACACGGATGGCCTTCGAGCTTTTCGTTGTTTGCTATACGTGTCGCT
T--CGGCGGCACTGCCGGTTTGGTACTGTCTC-ATT--GTAGGCGTGCTGAGCCGGTCCC
CGAGACCACGGGCTGAACCGAGCGTCATGCTCTTCATTGAGTGTGTCGTTCGTTCAGTGC
GTTTACTTTGAAAAAATTGGAGTGCTCAAAGCAGGCGTACAGTTGCTTTA-TG-CAGCCT
GAACAGTGGTGCATGGAATAATAGAATAGGACCTCGGTTCTATTTTGTTGGTTTT-AAGA
ATTCGAGGTAATGATTAAGAGGGACAGACGGGGACATTTGTATTGCAACGTTAGAGGTGA
A???????????????????????????????????????????????????????????
??????CAACAGGGATTCCATTCAGTAACGGCGAGTGAAGATGGAAGCAGCCCAGCGCTG
AATCGTATTGCCTGCAAGGGTGACACGACATGTAGCGTGAAGCTGGCGGCTGTTGCTGTT
GTCGATTGCGTGTAAGTCTCCCTGAGCGGGGCTCAG-TCCCAGAGATGGTGCTAGGCCCG
TATCGCGCGTGACAAGTACAGCAACGTCCGCTTGCGGAGAGTCGGATTGCTTGGGAACGC
AATCTAAAGCCGGTGGTACACTCCATCGAAGGCTAAATATGACAACGAGTCCGATAGCGA
ACAAGTACCGTGAGGGAAAATTGAAAAGCACTTTGAAGAGAGAGCGAAATAGTGCGTGAA
ACCGCTCAGAGGCAAGCAGATGGGCCCTCGAAGGTGTGCATAGGA--------T-TTAT-
--------TTCCTAGTTCGCACGCCACCGCCGTTG-------CCGATTTTACGCCACGCG
TCGACGTTTGGACGCCTGAGATTGGGAC--TTGTGCCTGCTCGGGACGCTCGGCGTTGAA
CGTGTTGAGT---GTTGCGGTAAGCGGTAACGGAGCAGGGCA-TTGTTCGTCGCTGTTAT
AGCGCCGGCTGTGGCCGCTTGCTGGCACA----TG---TTGTTGCA---ACGAAACGCAA
GTTTCGGTGTGCG-ATATATGCTGCAACTCGACCATTAGCCCCGGCCTGACGACAT-TAA
GACCCGGTGGCGAGTAGA
>83_Cor_lob
??????????????????????????????????????????TACATGCAGATAGC-CCT
GA-CTCCTTGTGAGC-ACGGGCGCAGTTATTAGATCAAAAACCAATCGGCCGTACT---T
TCGGGTACGGTCGCTCGTTTGGTGACTCTGAGTAACCACAGCAAACCGCATGGCC-TCGC
GCTCGGCGGTCTGTCGATCAAGCAACTGCCTTATCAGCTTGTTGTTAGGTTATATGCCTA
ACAAGGCGTCAACGGGTAACGAACGATCGGGGTCGGACATCGGAGAGGGAGCCTGAGAAA
CGGCTACCACTTCCAAGGAAGGCAGCAGGCGCGCAAATTACCCACTTTCAGAACGAAGAG
GTAGTGACGAGATGTATCGATGCGGGGCCATTAGTGCCTTCGTAATCGGAATGAGTACAC
TTTAAATCCTTTAACGAGGACCTATTGGAGGGCAAGTCTGGTGCCAGCAGCCGCGGTAAT
TCCAGCTCCAATAGCGTATATTAATGCTGCTGCGGTTAAAAAGCTCGTAGTCGGACTTGG
GTTTTCGGGGGGCAACACGGATGGCCTTCGAGCTTTTCGTTGTTTGCTATACGTGTCGCT
T--CGGCGGCACTGCCGGTTTGGTACTGTCTC-ATT--GTAGGCGTGCTGAGCCGGTCCC
CGAGACCACGGGCTGAACCGAGCGTCATGCTCTTCATTGAGTGTGTCGTTCGTTCAGTGC
GTTTACTTTGAAAAAATTGGAGTGCTCAAAGCAGGCGTACAGTTGCTTTA-TG-CAGCCT
GAACAGTGGTGCATGGAATAATAGAATAGGACCTCGGTTCTATTTTGTTGGTTTT-AAGA
ATTCGAGGTAATGATTAAGAGGGACAGACGGGGACATTTGTATTGCAACGTTAGAGGT??
????????????????????????????????????????????????????????????
??????CAACAGGGATTCCATTCAGTAACGGCGAGTGAAGATGGAAGCAGCCCAGCGCTG
AATCGTATTGCCTGCAAGGGTGACACGACATGTAGCGTGAAGCTGGCGGCTGTTGCTGTT
GTCGATTGCGTGTAAGTCTCCCTGAGCGGGGCTCAG-TCCCAGAGATGGTGCTAGGCCCG
TATCGCGCGTGACAAGTACAGCAACGTCCGCTTGCGGAGAGTCGGATTGCTTGGGAACGC
AATCTAAAGCCGGTGGTACACTCCATCGAAGGCTAAATATGACAACGAGTCCGATAGCGA
ACAAGTACCGTGAGGGAAAATTGAAAAGCACTTTGAAGAGAGAGCGAAATAGTGCGTGAA
ACCGCTCAGAGGCAAGCAGATGGGCCCTCGAAGGTGTGCATAGGA--------T-TTAT-
--------TTCCTAGTTCGCACGCCACCGCCGTTG-------CCGATTTTACGCCACGCG
TCGACGTTTGGACGCCTGAGATTGGGAC--TTGTGCCTGCTCGGGACGCTCGGCGTTGAA
CGTGTTGAGT---GTTGCGGTAAGCGGTAACGGAGCAGGGCA-TTGTTCGTCGCTGTTAT
AGCGCCGGCTGTGGCCGCTTGCTGGCACA----TG---TTGTTGCA---ACGAAACGCAA
GTTTCGGTGTGCG-ATATATGCTGCAACTCGACCATTAGCCCCGGCCTGACGACAT-TAA
GACCCGGTGGCGAGTAGA
>84_Cor_mad
ACA------GTACATGGATAACTGTGGTAATTCTAGAGCTAATACATGCAGATAGC-CCT
GA-CTCCTTGTGAGC-ACGGGCGCAGTTATTAGATCAAAAACCAATCGGCCGTACT---T
TCGGGTACGGTCGCTCGTTTGGTGACTCTGAGTAACCACAGCAAACCGCATGGCC-TCGC
GCTCGGCGGTCTGTCGATCAAGCAACTGCCTTATCAGCTTGTTGTTAGGTTATATGCCTA
ACAAGGCGTCAACGGGTAACGAACGATCGGGGTCGGACATCGGAGAGGGAGCCTGAGAAA
CGGCTACCACTTCCAAGGAAGGCAGCAGGCGCGCAAATTACCCACTTTCAGAACGAAGAG
GTAGTGACGAGATGTATCGATGCGGGGCCATTAGTGCCTTCGTAATCGGAATGAGTACAC
TTTAAATCCTTTAACGAGGACCTATTGGAGGGCAAGTCTGGTGCCAGCAGCCGCGGTAAT
TCCAGCTCCAATAGCGTATATTAATGCTGCTGCGGTTAAAAAGCTCGTAGTCGGACTTGG
GTTTTCGGGGGGCAACACGGATGGCCTTCGAGCTTTTCGTTGTTTGCTATACGTGTCGCT
T--CGGCGGCACTGCCGGTTTGGTACTGTCTC-ATT--GTAGGCGTGCTGAGCCGGTCCC
CGAGACCACGGGCTGAACCGAGCGTCATGCTCTTCATTGAGTGTGTCGTTCGTTCAGTGC
GTTTACTTTGAAAAAATTGGAGTGC???????????????????????????????????
????????????????????????????????????????????????????????????
????????????????????????????????????????????????????????????
????????????????????????????????????????????????????????????
??????CAACAGGGATTCCATTCAGTAACGGCGAGTGAAGATGGAAGCAGCCCAGCGCTG
AATCGTATTGCCTGCAAGGGTGACACGACATGTAGCGTGAAGCTGGCGGCTGTTGCTGTT
GTCGATTGCGTGTAAGTCTCCCTGAGCGGGGCTCAG-TCCCAGAGATGGTGCTAGGCCCG
TATCGCGCGTGACAAGTACAGCAACGTCCGCTTGCGGAGAGTCGGATTGCTTGGGAACGC
AATCTAAAGCCGGTGGTACACTCCATCGAAGGCTAAATATGACAACGAGTCCGATAGCGA
ACAAGTACCGTGAGGGAAAATTGAAAAGCACTTTGAAGAGAGAGCGAAATAGTGCGTGAA
ACCGCTCAGAGGCAAGCAGATGGGCCCTCGAAGGTGTGCATAGGA--------T-TTAT-
--------TTCCTAGTTCGCACGCCACCGCCGTTG-------CCGATTTTACGCCACGCG
TCGACGTTTGGACGCCTGAGATTGGGAC--TTGTGCCTGCTCGGGACGCTCGACGTTGAA
CGTGTTGAGT---GTTGCGGTAAGCGGTAACGGAGCAGGGCA-TTGTTCGTCGCTGTTAT
AGCGCCGGCTGTGGCCGCTTGCTGGCACA----TG---TTGTTGCA---ACGAAACGCAA
GTTTCGGTGTGCG-ATATATGCTGCAACTCGACCATTAGCCCCGGCCTGACGACAT-TAA
GACCCGGTGGCGAGTAGA
>85_Cor_mad
ACA------GTACATGGATAACTGTGGTAATTCTAGAGCTAATACATGCAGATAGC-CCT
GA-CTCCTTGTGAGC-ACGGGCGCAGTTATTAGATCAAAAACCAATCGGCCGTACT---T
TCGGGTACGGTCGCTCGTTTGGTGACTCTGAGTAACCACAGCAAACCGCATGGCC-TCGC
GCTCGGCGGTCTGTCGATCAAGCAACTGCCTTATCAGCTTGTTGTTAGGTTATATGCCTA
ACAAGGCGTCAACGGGTAACGAACGATCGGGGTCGGACATCGGAGAGGGAGCCTGAGAAA
CGGCTACCACTTCCAAGGAAGGCAGCAGGCGCGCAAATTACCCACTTTCAGAACGAAGAG
GTAGTGACGAGATGTATCGATGCGGGGCCATTAGTGCCTTCGTAATCGGAATGAGTACAC
TTTAAATCCTTTAACGAGGACCTATTGGAGGGCAAGTCTGGTGCCAGCAGCCGCGGTAAT
TCCAGCTCCAATAGCGTATATTAATGCTGCTGCGGTTAAAAAGCTCGTAGTCGGACTTGG
GTTTTCGGGGGGCAACACGGATGGCCTTCGAGCTTTTCGTTGTTTGCTATACGTGTCGCT
T--CGGCGGCACTGCCGGTTTGGTACTGTCTC-ATT--GTAGGCGTGCTGAGCCGGTCCC
CGAGACCACGGGCTGAACCGAGCGTCATGCTCTTCATTGAGTGTGTCGTTCGTTCAGTGC
GTTTACTTTGAAAAAATTGGAGTGC???????????????????????????????????
????????????????????????????????????????????????????????????
????????????????????????????????????????????????????????????
????????????????????????????????????????????????????????????
??????CAACAGGGATTCCATTCAGTAACGGCGAGTGAAGATGGAAGCAGCCCAGCGCTG
AATCGTATTGCCTGCAAGGGTGACACGACATGTAGCGTGAAGCTGGCGGCTGTTGCTGTT
GTCGATTGCGTGTAAGTCTCCCTGAGCGGGGCTCAG-TCCCAGAGATGGTGCTAGGCCCG
TATCGCGCGTGACAAGTACAGCAACGTCCGCTTGCGGAGAGTCGGATTGCTTGGGAACGC
AATCTAAAGCCGGTGGTACACTCCATCGAAGGCTAAATATGACAACGAGTCCGATAGCGA
ACAAGTACCGTGAGGGAAAATTGAAAAGCACTTTGAAGAGAGAGCGAAATAGTGCGTGAA
ACCGCTCAGAGGCAAGCAGATGGGCCCTCGAAGGTGTGCATAGGA--------T-TTAT-
--------TTCCTAGTTCGCACGCCACCGCCGTTG-------CCGATTTTACGCCACGCG
TCGACGTTTGGACGCCTGAGATTGGGAC--TTGTGCCTGCTCGGGACGCTCGACGTTGAA
CGTGTTGAGT---GTTGCGGTAAGCGGTAACGGAGCAGGGCA-TTGTTCGTCGCTGTTAT
AGCGCCGGCTGTGGCCGCTTGCTGGCACA----TG---TTGTTGCA---ACGAAACGCAA
GTTTCGGTGTGCG-ATATATGCTGCAACTCGACCATTAGCCCCGGCCTGACGACAT-TAA
GACCCGGTGGCGAGTAGA
>86_Cor_imp
ACA------GTACATGGATAACTGTGGTAATTCTAGAGCTAATACATGCAGATAGC-CCT
GA-CTCCTTGTGAGC-ACGGGCGCAGTTATTAGATCAAAAACCAATCGGCCGTACT---T
TCGGGTACGGTCGCTCGTTTGGTGACTCTGAGTAACCACAGCAAACCGCATGGCC-TCGC
GCTCGGCGGTCTGTCGATCAAGCAACTGCCTTATCAGCTTGTTGTTAGGTTATATGCCTA
ACAAGGCGTCAACGGGTAACGAACGATCGGGGTCGGACATCGGAGAGGGAGCCTGAGAAA
CGGCTACCACTTCCAAGGAAGGCAGCAGGCGCGCAAATTACCCACTTTCAGAACGAAGAG
GTAGTGACGAGATGTATCGATGCGGGGCCATTAGTGCCTTCGTAATCGGAATGAGTACAC
TTTAAATCCTTTAACGAGGACCTATTGGAGGGCAAGTCTGGTGCCAGCAGCCGCGGTAAT
TCCAGCTCCAATAGCGTATATTAATGCTGCTGCGGTTAAAAAGCTCGTAGTCGGACTTGG
GTTTTCGGCGGGCAACACGGATGGCCTTCGAGCTGTTCGTTGTTTGCTATACGTGTCGCT
T--CGGCGGCACTGCCGGTTCGGTACTGTCTC-ATT--GTAGGCATGCTGCGCCGGTCGC
CGAGACCACGGGCTGAACCGAGCGACATGCTCTTCATTGAGTGTGTCGTTCGTTCAGTGC
GTTTACTTTGAAAAAATTGGAGTGCTCAAAGCAGGCGTACAGTTGCTTTA-TG-CAGCCT
GAACAGTGGTGCATGGAATAATAGAATAGGACCTCGGTTCTATTTTGTTGGTTTT-AAGA
ATTCGAGGTAATGATTAAGAGGGACAGACGGGGACATTTGTATTGCAACGTTAGAGGTGA
AATTCTTGGATCGTTGCAAGACAAACTAAT??????????????????????????????
??????CAACAGGGATTCCATTCAGTAACGGCGAGTGAAGATGGAAGTAGCCCAGCGCTG
AATCGTATTGCCTGCAAGGGTGACACGACATGTAGCGTGAAGCTGGCGGCTGTTGCTGTT
GTCGATTGCGTGTAAGTCTCCCTGAGCGGGGCTCAG-TCCCAGAGATGGTGCTAGGCCCG
TATCGCGCGTGACAAGTACAGCAACGCCCGCTTGCGGAGAGTCGGATTGCTTGGGAACGC
AATCTAAAGCCGGTGGTACACTCCATCGAAGGCTAAATATGACAACGAGTCCGATAGCGA
ACAAGTACCGTGAGGGAAAATTGAAAAGCACTTTGAAGAGAGAGCGAAATAGTGCGTGAA
ACCGCTCAGAGGCAAGCAGATGGGCCCTCGAAGGTGTGCATAGGA--------T-TTAT-
--------TTCCTAGTTCGCACGCCACCGCCGTTG-------CCGATTTTACGCCACGCG
TCGACGTTTGGACGCCTGAGATTGGGAC--TTGTGCCTGCTCGGGACGCTCGGCGTTGAA
CGTGTTGAGT---GTTGCGGTAAGCGGTAACGGAGCAGGGCA-TTGTTCGTCGCTATTAT
AGCGCCGGCTGTGGCCGCTTGCCGGCACA----TG---TTGTTGCA---ACGAGACGCAA
GTTTCGGTGTGCG-GCATGTGCTGCAACTCGACCATTAGCCCCGGCCTGACGACAT-TAA
GACCCGGTGGCGAGTAGA
>87_Cor_imp
ACA------GTACATGGATAACTGTGGTAATTCTAGAGCTAATACATGCAGATAGC-CCT
GA-CTCCTTGTGAGC-ACGGGCGCAGTTATTAGATCAAAAACCAATCGGCCGTACT---T
TCGGGTACGGTCGCTCGTTTGGTGACTCTGAGTAACCACAGCAAACCGCATGGCC-TCGC
GCTCGGCGGTCTGTCGATCAAGCAACTGCCTTATCAGCTTGTTGTTAGGTTATATGCCTA
ACAAGGCGTCAACGGGTAACGAACGATCGGGGTCGGACATCGGAGAGGGAGCCTGAGAAA
CGGCTACCACTTCCAAGGAAGGCAGCAGGCGCGCAAATTACCCACTTTCAGAACGAAGAG
GTAGTGACGAGATGTATCGATGCGGGGCCATTAGTGCCTTCGTAATCGGAATGAGTACAC
TTTAAATCCTTTAACGAGGACCTATTGGAGGGCAAGTCTGGTGCCAGCAGCCGCGGTAAT
TCCAGCTCCAATAGCGTATATTAATGCTGCTGCGGTTAAAAAGCTCGTAGTCGGACTTGG
GTTTTCGGCGGGCAACACGGATGGCCTTCGAGCTGTTCGTTGTTTGCTATACGTGTCGCT
T--CGGCGGCACTGCCGGTTCGGTACTGTCTC-ATT--GTAGGCATGCTGCGCCGGTCGC
CGAGACCACGGGCTGAACCGAGCGACATGCTCTTCATTGAGTGTGTCGTTCGTTCAGTGC
GTTTACTTTGAAAAAATTGGAGTGCTCAAAGCAGGCGTACAGTTGCTTTA-TG-CAGCCT
GAACAGTGGTGCATGGAATAATAGAATAGGACCTCGGTTCTATTTTGTTGGTTTT-AAGA
ATTCGAGGTAATGATTAAGAGGGACAGACGGGGACATTTGTATTGCAACGTTAGAGGTGA
AATTCTTGGATCGTTGCAAGACAAACTAAT??????????????????????????????
??????CAACAGGGATTCCATTCAGTAACGGCGAGTGAAGATGGAAGTAGCCCAGCGCTG
AATCGTATTGCCTGCAAGGGTGACACGACATGTAGCGTGAAGCTGGCGGCTGTTGCTGTT
GTCGATTGCGTGTAAGTCTCCCTGAGCGGGGCTCAG-TCCCAGAGATGGTGCTAGGCCCG
TATCGCGCGTGACAAGTACAGCAACGCCCGCTTGCGGAGAGTCGGATTGCTTGGGAACGC
AATCTAAAGCCGGTGGTACACTCCATCGAAGGCTAAATATGACAACGAGTCCGATAGCGA
ACAAGTACCGTGAGGGAAAATTGAAAAGCACTTTGAAGAGAGAGCGAAATAGTGCGTGAA
ACCGCTCAGAGGCAAGCAGATGGGCCCTCGAAGGTGTGCATAGGA--------T-TTAT-
--------TTCCTAGTTCGCACGCCACCGCCGTTG-------CCGATTTTACGCCACGCG
TCGACGTTTGGACGCCTGAGATTGGGAC--TTGTGCCTGCTCGGGACGCTCGGCGTTGAA
CGTGTTGAGT---GTTGCGGTAAGCGGTAACGGAGCAGGGCA-TTGTTCGTCGCTATTAT
AGCGCCGGCTGTGGCCGCTTGCCGGCACA----TG---TTGTTGCA---ACGAGACGCAA
GTTTCGGTGTGCG-GCATGTGCTGCAACTCGACCATTAGCCCCGGCCTGACGACAT-TAA
GACCCGGTGGCGAGTAGA
>88_Cor_sub
???????????????????????????????????????????????????????C-CCT
GA-CTCCTTGTGAGC-ACGGGCGCAGTTATTAGATCAAAAACCAATCGGCCGTACT---T
TCGGGTACGGCCGCTCGTTTGGTGACTCTGAGTAACCACAGCAAACCGCATGGCC-TCGC
GCTCGGCGGTCTGTCGATCAAGCAACTGCCTTATCAGCTTGTTGTTAGGTTATATGCCTA
ACAAGGCGTCAACGGGTAACGAACGATCGGGGTCGGACATCGGAGAGGGAGCCTGAGAAA
CGGCTACCACTTCCAAGGAAGGCAGCAGGCGCGCAAATTACCCACTTTCAGAACGAAGAG
GTAGTGACGAGATGTATCGATGCGGGGCCATTAGTGCCTTCGTAATCGGAATGAGTACAC
TTTAAATCCTTTAACGAGGACCTATTGGAGGGCAAGTCTGGTGCCAGCAGCCGCGGTAAT
TCCAGCTCCAATAGCGTATATTAATGCTGCTGCGGTTAAAAAGCTCGTAGTCGGACTTGG
GTTTTCGGGGGGCAACACGGATGGCCTTCGAGCTGTTCGTTGTTTGCTATACGTGTCGCT
T--CGGCGGCACTGCCGGTTCGGTATTGTCTC-ATT--GTAGGCATGCTGAGCCGGTCCC
CGAGACCACGGGCTGAACCGAGCGTCATGCTCTTCATTGAGTGTGTCGTTCGTTCAGTGC
GTTTACTTTGAAAAAATTGGAGTGCTCAAAGCAGGCGTACAGTTGCTTTA-TG-CAGCCT
GAACAGTGGTGCATGGAATAATAGAATAGGACCTCGGTTCTATTTTGTTGGTTTT-AAGA
ATTCGAGGTAATGATTAAGAGGGACAGACGGGGACATTTGTATT????????????????
????????????????????????????????????????????????????????????
??????CAACAGGGATTCCATTCAGTAACGGCGAGTGAAGATGGAAGCAGCCCAGCGCTG
AATCGTATTGCCTGCAAGGGTGACACGACATGTAGCGTGAAGCTGGCGGCTGTTGCTGTT
GTCGATTGCGTGTAAGTCTCCCTGAGCGGGGCTCAG-TCCCAGAGATGGTGCTAGGCCCG
TATCGCGCGTGACAAGTACAGCAACGTCCGCTTGCGGAGAGTCGGATTGCTTGGGAACGC
AATCTAAAGCCGGTGGTACACTCCATCGAAGGCTAAATATGACAACGAGTCCGATAGCGA
ACAAGTACCGTGAGGGAAAATTGAAAAGCACTTTGAAGAGAGAGCGAAATAGTGCGTGAA
ACCGCTCAGAGGCAAGCAGATGGGCCCTCGAAGGTGTGCATAGGA--------T-TTAT-
--------TTCCTAGTTCGCACGCCACCGCCGTTG-------CCGATTTTATGCCACACG
TCGACGTTTGGACGCCTGAGACTGGGAC--TTGTGCCTGCTCGGGACGCTCGGCGTTGAA
CGTGTTGAGT---GTTGCGGTAAGCGGTAACGGAGCAGGGCA-TTGTTCGTCGCTATTAT
AGCGCCGGCTGTGGCCGCTTGCTGGCACA----TG---TTGTTGCA---ACGAGACGCAA
GTTTCGGTGTGCG-ATATATGCTGCAACTCGACCATTAGCCCCGGCCTGACGACAT-TAA
GACCCGGTGGCGAGTAGA
>89_Ore_mol
CCA------GTACATGGATAACTGTGGTAATTCTAGAGCTAATACATGCAGCAAGC-CCT
GA-CCCTTCACGGGC-ACGGGCGCAGTTATTAGAAC-AAAACCAATCGGCTGTACC---T
CCGGGTATGGTCGCTCATTTGGTGACTCTGAGTAACCACAGCGAACCGCATGGCCTTCGT
GCCTGGCGGTCTGTCGGTCAAGCAACTGCCTTATCAGCTTGTCGTTAGGTTATATGCCTA
ACGAGGCGTCAACGGGTAACGAACGATCGGGGTCGGACATCGGAGAGGGAGCCTGAGAAA
CGGCTACCACTTCCAAGGAAGGCAGCAGGCGCGCAAATTACCCACTCCCGGCACGGGGAG
GTAGTGACGAGATGTATCGATGCGGGGCCAAATGTGCCTTCGTAATCGGAATGAGTACAC
TTTAAATCCTTTAACGAGGACCTATTGGAGGGCAAGTCTGGTGCCAGCAGCCGCGGTAAT
TCCAGCTCCAATAGCGTATATTAATGCTGCTGCGGTTAAAAAGCTCGTAGTTGGATCTGG
GTCGCCGGTGGGCACCGCA---TGCTGTTATGCAGTATGTCGTGTGCTATACGCGTCATT
T--ATTTGGCGCTGCCGATGTAGTGTTGTTCC-ATT--CGGGGCATGCTACGTCGGTCGC
CGGCACCACGGGCCGGACCGTGCGGCGTGCTCTTAAGTGAGTGTGTCGTGCGTTCGGTGC
GTTTACTTTGAAAAAATTGGAGTGCTCAAAGCAGGCGTATAA--AATTTA----TTGCCT
GAACAGTGGTGCATGGAATAATGGAATAGGACCTTGATTCTATTTTGTTGGTTTT-AAGA
ATACGAGGTAATGATTAAGAGGGACAGACGGGGGCATTTGTATTACGACGTTAGAGGTGA
AATTCTTGGACCGTCGTAAGACAAACTAATGCGAAAGCATTTGCCTAGAATGTTTTCATT
GACCAA??????????????????????????????????????????????????????
????????????????????????????????????????????????????????????
????????????????????????????????????????????????????????????
????????????????????????????????????????????????????????????
????????????????????????????????????????????????????????????
????????????????????????????????????????????????????????????
????????????????????????????????????????????????????????????
????????????????????????????????????????????????????????????
????????????????????????????????????????????????????????????
????????????????????????????????????????????????????????????
????????????????????????????????????????????????????????????
????????????????????????????????????????????????????????????
??????????????????
>9_Ech_can2
ACAGTTATTTTACATGGATAACTGTGGTAATTCTAGAGCTAATACATGCAGCAAGC-CTT
GA-CCC-TTACGGGC-A-AGGCGCAGTTATTAGATCAAAAACCAATCGGTTGTATC---T
TCGGATATAGCCGTTAGCTTGGTGACTCTGAGTAACCACAGCGAACCGTATGGCC-TTGT
GCTCGACGGTCTGTCAGTCAAGCAACTGCCTTATCAGCTTGTTGTTAGGTTATATGCCTA
ACAAGGCTTCAACGGGTAACGAACGATCGGGGTCGGATATCGGAGAGGGAGCTTGAGAAA
CGGCTACCACTTCCAAGGAAGGCAGCAGGCGCGCAAATTACCCACTCTCGGCATGAGGAG
GTAGCGATAAAATGTATCGATGCGGGGCCATTAGTGCCTTCGTAATCGGAATGAGTACAC
TTTAAATCCTATAACAAGGACCTATTGGAGGGCAAGTCTGGTGCCAGCAGCCGCGGTAAT
TCCAGCTCCAATAGCGTATATTAATGCTGCTGCGGTTAAAAAGCTCGTAGTCGGATCTGG
GTTACCGGCGGGTACCGCATGTTGC-TTCATGCAGCATGTTGTGTACTATACGTGTCGCT
T--CGGCGGCACTGCCAGTGTAACGTTGCCTC----ACGTAGGTGCGTTACGCTGGTCGC
CGGAACCACGGGCCGGGTTGAGCAGCATGCTCTTAACTGAGTGTGTTGTTTACTCGGTGC
GTTTACTTTGAAAAAATTGGAGTGCTCAAAGCAAGCGTACAGTCGC--TA-TG-CGGCTT
GAACAGTGGTGCATGGAATAATGGAATAGGGCCTCGGTTCTATTTTGTTGGTTTT-AAGA
TATCGAGGTAATGATTAAGAGGGACAGACGGGGACGTTTGTATTGCGACGTTAGAGGTGA
AATTCTTGGATCGTCGCAAGACACACTAATGCGAAAGCATTCGTCTAGAATGTTTTCATT
GATCAACAACAGGGATATT-CTTAGTAACGGCGAGTGAAGA-GAATACAGCCCAGCGCTG
AATCGTATTGCTTGAAAGGGTGATACGACATGTAGCGTGAAACTGGCGGCTGTTGATGTT
GTCGA-TGCGTGTAAGTCTTCTTGAGCGGGGCTCAG-TCCCAGAGATGGTGCTAGGCCCG
TATCGCGCGTGACAAGTACAGCAACGCCCGCTTGTGGAGAGTCAGGTTGTTTGGGAACAC
AATCTAAAGCCGGTGGTACACTCCATCGAAGGCTAAATATGACCACGAGTCCGATAGCGA
ACAAGTACCGTGAGGGAAAATTGAAAAGCACTTTGAAGAGAGAGCGAAATAGTGCGTGAA
ACCGCTTAGAGGCAAGCAGATGGATTCTCGAAGGTGTGCATAGGA--------T-TTAT-
--------TTCCTAGTTCTCACGCCACCACTGTTG-------TTGA-CGTGCACCATGCG
CTGACATTTGGACGCTTGAGATTGGGAC--TCGTGCCTGCTTGAGACGCTCGGTGTTGGA
CGTGTTGAGT--TTTTGTGGCATGCAATAACAGAGCAGAGCA-ATTGTCGTCGCTG-TAA
AGCGCCGACTGTGGCCGCTTGCTGATGC------ATTGTCGTTGTG---GCGAGGCGCAA
GCTTCGACATGCG-ATATGTGTTGCAAATCGGCTATTAGTACCGGCAAGACGACTT-TAA
GACTCGGTGGCGAGTAGA
