# Supplementary material for: Revised Cornechiniscus (Heterotardigrada) and new phylogenetic analyses negate echiniscid subfamilies and tribes
Source: R Soc Open Sci. 2020 Jun 10;7(6):200581. doi: 10.1098/rsos.200581 (PMC7353990; doi:10.1098/rsos.200581)
Supplement: Concatenated COI+ITS-1 dataset for the intrageneric phylogeny [file rsos200581supp2.fasta]

>1_Cor_cor_KG_127_02
TATTTTT---------TATTCGGCTTTTGGTCTGCTTCTATCGGTTCCAGTTTGAGTTTT
CTCATTCGTACTGAATTGTCTCAACCCGGTATTTTTTTAGGGGACGAGCATCTGTATAAT
GTGTTGGTTACTTCTCATGCCCTTGTAATGATTTTCTTTATAGTGATGCCCATTTTAATT
GGGGGTTTTGGTAATTGGTTAGTCCCCCTTATAATTGGTGCACCCGATATGGCTTTCCCT
CGTATGAACAACCTAAGTTTTTGGCTTTTGCCTCCGGCCCTTTTTTTATTATTAAGCTCT
TCTAATACTTTTGGTGGGGCTGGCACAGGTTGGACTTTGTACCCCCCCTTATCTAATTAT
TTGGGCCATTCTAATGTGACTGTGGATATAGCCATTTTTGCTTTACACATCGCTGGGGCC
TCTTCTATCCTTGGGGCTATTAATTTTATTACAACTATTTTTAATATGCGTTCTTTTTCT
CAGAATTTAGAAAGAATGAGCCTCTTTGTCTGATCAGTGCTGATTACTGCTTTTTTGCTT
TTGTTATCCCTTCCTGTTTTGGCCGGAGGCATTACTATATTGTTAATGGATCGTAATTTC
AATAGTTCTTTTTTTGATCCTTTTGGATTCGTAACCAAAGCCGTTTCGGCGGCTGAGGAT
TGCGGAGAAGACATGCAAACTAGCTTATCTAGAGGAAGTAAAAGTCGTAACAAGGTTTCC
GTAGGTGAACCTGCGGAAGGATCATTAACGGTTTA-----CCTCG---TACAGTAGTTT-
---ACTA--C----GGTATAAGGT-TGAACTCGTAACGTGTGCCAT-GCTGGTTGCTCTT
TAGTCAGCAC-CAGCATGCACAACCAAAAAGTGTGCCGTTT--GCGGGATGCCTATGCCA
CA--TACACTATGCACACGCTAGTGGCGAGAGGCTAATGA-ATTAAAACG-CATTAGCCG
AGGCTATAAAGCAGCTGTAGCAATCGATTTGCTACAAATGGGCTGTCTTGATCGTTTGC-
-TTGGCCATTATGTTGAGCACGTGCGGTTGAGAAACAGCATTGAACTGCCGTCCCGCTTG
AA-ACCCAAATCGCATTTTCTTTCTATAACCATATAT--GTATCATGTTCGC--ATGACA
TA--TTCATTAGAACTCTGTTCTTCTGAT--ATATACATACGCTTT-GACGTATAAAAAG
TAAAACACACTCTGTGCGGTGGATCATTCGGCTCGTTGATCGATGAAGA
>10_Cor_lob_KG_128_02
TATTTTC---------TTTTTGGATTTTGAGCTGCTTCTGTTGGCTCTAGTTTGAGTTTT
CTTATTCGTACTGAACTGTCTCAACCTGGTATTTTTTTGGGGGACGAACATTTGTACAAT
GTTCTAGTTACATCTCATGCTTTAGTTATAATTTTTTTTATGGTTATGCCCATTTTAATT
GGTGGTTTTGGTAATTGACTAGTGCCTTTAATAATCGGAGCTCCAGATATAGCTTTTCCC
CGTATAAATAATTTAAGATTTTGATTACTACCCCCTGCTCTCTTATTAATTATTGGTTCT
TCTAATACCTTGGGCGGGGCGGGAACCGGTTGGACTATTTATCCCCCTCTTTCTAGCTAT
ATCGGACATTCTAATGTGACTGTCGATATAGCCATTTTTTCTTTACATATTGCTGGTGCC
TCATCTATTTTGGGGGCTATTAATTTCATTACCACAATTTTTAATATACGCTCTTTTTCA
CAAAATTTGGAGAATATAAGTTTATTTGTATGATCGGTCTTAATTACTGCCTTTTTGCTT
TTACTCTCTTTACCCGTGTTAGCTGGGGGCATTGCTATGTTGCTACTAGTCCGAAATTTT
AATAGCTCTTTTTTCGATCCTTTTGGATTCGTAACCAAAGCCGTTTCGGCGGCTGAGGAT
TGCGGAGAAGACATGCAAACTAGCTTATCTAGAGGAAGTAAAAGTCGTAACAAGGTTTCC
GTAGGTGAACCTGCGGAAGGATCATTAACGGTTTA-----CCTCG---TACAGCGGTTT-
---ACTG--C----CGTACAAGGT-TGAACTCGAAATGTGTGTTGTCGTCGGTTGCTCTT
CAGTTAGCAC-CGGCGCGCACAGCCAAAAAGTGTGCCGTTT--GCGGGATGCCTGTGCCA
CA--TACACTATGCACACGCTAGTGGCGAGAGGCTAGTG--CTTAAAACG-CGCTAGCCG
AGGCTATAAAGCAGCTGTAGCAATCGATTCGCTACGAATGGGCTGTCTTGACCGTTTGC-
-TTGGCCATTATGTTGAGCACGTCTGGTTGAGAAACAGCATTAAACTGCCGTCCCGCTTG
AA-ACCCAAATCGCATTTTCTTTCTACAACC--AAAT--GTATCATGTTTGC--ATGATA
TA--GTCATTAGAACGTTGTTCTCTTGACATATATGTATACGCTTA-GACGTATAATAAA
TAAAACACACTCTGTGCGGTGGATCATTCGGCTCGTTGATCGATGAAGA
>11_Cor_lob_KG_128_03
TATTTTC---------TTTTTGGATTTTGAGCTGCTTCTGTTGGCTCTAGTTTGAGTTTT
CTTATTCGTACTGAACTGTCTCAACCTGGTATTTTTTTGGGGGACGAACATTTGTACAAT
GTTCTAGTTACATCTCATGCTTTAGTTATAATTTTTTTTATGGTTATGCCCATTTTAATT
GGTGGTTTTGGTAATTGACTAGTGCCTTTAATAATCGGAGCTCCAGATATAGCTTTTCCC
CGTATAAATAATTTAAGATTTTGATTACTACCCCCTGCTCTCTTATTAATTATTGGTTCT
TCTAATACCTTGGGCGGGGCGGGAACCGGTTGGACTATTTATCCCCCTCTTTCTAGCTAT
ATCGGACATTCTAATGTGACTGTCGATATAGCCATTTTTTCTTTACATATTGCTGGTGCC
TCATCTATTTTGGGGGCTATTAATTTCATTACCACAATTTTTAATATACGCTCTTTTTCA
CAAAATTTGGAGAATATAAGTTTATTTGTATGATCGGTCTTAATTACTGCCTTTTTGCTT
TTACTCTCTTTACCCGTGTTAGCTGGGGGCATTGCTATGTTGCTACTAGTCCGAAATTTT
AATAGCTCTTTTTTCGATCCTTTTGGATTCGTAACCAAAGCCGTTTCGGCGGCTGAGGAT
TGCGGAGAAGACATGCAAACTAGCTTATCTAGAGGAAGTAAAAGTCGTAACAAGGTTTCC
GTAGGTGAACCTGCGGAAGGATCATTAACGGTTTA-----CCTCG---TACAGCGGTTT-
---ACTG--C----CGTACAAGGT-TGAACTCGAAATGTGTGTTGTCGTCGGTTGCTCTT
CAGTTAGCAC-CGGCGCGCACAGCCAAAAAGTGTGCCGTTT--GCGGGATGCCTGTGCCA
CA--TACACTATGCACACGCTAGTGGCGAGAGGCTAGTG--CTTAAAACG-CGCTAGCCG
AGGCTATAAAGCAGCTGTAGCAATCGATTCGCTACGAATGGGCTGTCTTGACCGTTTGC-
-TTGGCCATTATGTTGAGCACGTCTGGTTGAGAAACAGCATTAAACTGCCGTCCCGCTTG
AA-ACCCAAATCGCATTTTCTTTCTACAACC--AAAT--GTATCATGTTTGC--ATGATA
TA--GTCATTAGAACGTTGTTCTCTTGACATATATGTATACGCTTA-GACGTATAATAAA
TAAAACACACTCTGTGCGGTGGATCATTCGGCTCGTTGATCGATGAAGA
>12_Cor_lob_KG_128_05
TATTTTC---------TTTTTGGATTTTGAGCTGCTTCTGTTGGCTCTAGTTTGAGTTTT
CTTATTCGTACTGAACTGTCTCAACCTGGTATTTTTTTGGGGGACGAACATTTGTACAAT
GTTCTAGTTACATCTCATGCTTTAGTTATAATTTTTTTTATGGTTATGCCCATTTTAATT
GGTGGTTTTGGTAATTGACTAGTGCCTTTAATAATCGGAGCTCCAGATATAGCTTTTCCC
CGTATAAATAATTTAAGATTTTGATTACTACCCCCTGCTCTCTTATTAATTATTGGTTCT
TCTAATACCTTGGGCGGGGCGGGAACCGGTTGGACTATTTATCCCCCTCTTTCTAGCTAT
ATCGGACATTCTAATGTGACTGTCGATATAGCCATTTTTTCTTTACATATTGCTGGTGCC
TCATCTATTTTGGGGGCTATTAATTTCATTACCACAATTTTTAATATACGCTCTTTTTCA
CAAAATTTGGAGAATATAAGTTTATTTGTATGATCGGTCTTAATTACTGCCTTTTTGCTT
TTACTCTCTTTACCCGTGTTAGCTGGGGGCATTGCTATGTTGCTACTAGACCGAAATTTT
AATAGCTCTTTTTTCGATCCTTTTGGATTCGTAACCAAAGCCGTTTCGGCGGCTGAGGAT
TGCGGAGAAGACATGCAAACTAGCTTATCTAGAGGAAGTAAAAGTCGTAACAAGGTTTCC
GTAGGTGAACCTGCGGAAGGATCATTAACGGTTTA-----CCTCG---TACAGCGGTTT-
---ACTG--C----CGTACAAGGT-TGAACTCGAAATGTGTGTTGTCGTCGGTTGCTCTT
CAGTTAGCAC-CGGCGCGCACAGCCAAAAAGTGTGCCGTTT--GCGGGATGCCTGTGCCA
CA--TACACTATGCACACGCTAGTGGCGAGAGGCTAGTG--CTTAAAACG-CGCTAGCCG
AGGCTATAAAGCAGCTGTAGCAATCGATTCGCTACGAATGGGCTGTCTTGACCGTTTGC-
-TTGGCCATTATGTTGAGCACGTCTGGTTGAGAAACAGCATTAAACTGCCGTCCCGCTTG
AA-ACCCAAATCGCATTTTCTTTCTACAACC--AAAT--GTATCATGTTTGC--ATGATA
TA--GTCATTAGAACGTTGTTCTCTTGACATATATGTATACGCTTA-GACGTATAATAAA
TAAAACACACTCTGTGCGGTGGATCATTCGGCTCGTTGATCGATGAAGA
>13_Cor_lob_KG_128_06
TATTTTC---------TTTTTGGATTTTGAGCTGCTTCTGTTGGCTCTAGTTTGAGTTTT
CTTATTCGTACTGAACTGTCTCAACCTGGTATTTTTTTGGGGGACGAACATTTGTACAAT
GTTCTAGTTACATCTCATGCTTTAGTTATAATTTTTTTTATGGTTATGCCCATTTTAATT
GGTGGTTTTGGTAATTGACTAGTGCCTTTAATAATCGGAGCTCCAGATATAGCTTTTCCC
CGTATAAATAATTTAAGATTTTGATTACTACCCCCTGCTCTCTTATTAATTATTGGTTCT
TCTAATACCTTGGGCGGGGCGGGAACCGGTTGGACTATTTATCCCCCTCTTTCTAGCTAT
ATCGGACATTCTAATGTGACTGTCGATATAGCCATTTTTTCTTTACATATTGCTGGTGCC
TCATCTATTTTGGGGGCTATTAATTTCATTACCACAATTTTTAATATACGCTCTTTTTCA
CAAAATTTGGAGAATATAAGTTTATTTGTATGATCGGTCTTAATTACTGCCTTTTTGCTT
TTACTCTCTTTACCCGTGTTAGCTGGGGGCATTACTATGTTGCTACTAGTCCGAAATTTT
AATAGCTCTTTTTTCGATCCTTTTGGATTCGTAACCAAAGCCGTTTCGGCGGCTGAGGAT
TGCGGAGAAGACATGCAAACTAGCTTATCTAGAGGAAGTAAAAGTCGTAACAAGGTTTCC
GTAGGTGAACCTGCGGAAGGATCATTAACGGTTTA-----CCTCG---TACAGCGGTTT-
---ACTG--C----CGTACAAGGT-TGAACTCGAAATGTGTGTTGTCGTCGGTTGCTCTT
CAGTTAGCAC-CGGCGCGCACAGCCAAAAAGTGTGCCGTTT--GCGGGATGCCTGTGCCA
CA--TACACTATGCACACGCTAGTGGCGAGAGGCTAGTG--CTTAAAACG-CGCTAGCCG
AGGCTATAAAGCAGCTGTAGCAATCGATTCGCTACGAATGGGCTGTCTTGACCGTTTGC-
-TTGGCCATTATGTTGAGCACGTCTGGTTGAGAAACAGCATTAAACTGCCGTCCCGCTTG
AA-ACCCAAATCGCATTTTCTTTCTACAACC--AAAT--GTATCATGTTTGC--ATGATA
TA--GTCATTAGAACGTTGTTCTCTTGACATATATGTATACGCTTA-GACGTATAATAAA
TAAAACACACTCTGTGCGGTGGATCATTCGGCTCGTTGATCGATGAAGA
>14_Cor_mad_ET_007_02
TATTTTC---------TTTTTGGATTTTGGGCTGCTTCTGTTGGCTCTAGCCTAAGTTTT
CTTATTCGTACTGAATTGTCTCAACCTGGAATTTTTTTAGGTGATGAACATTTGTATAAT
GTTTTAGTTACATCTCATGCTTTGGTTATAATTTTTTTTATAGTTATGCCTATTTTAATT
GGGGGTTTTGGTAACTGGTTAGTTCCGTTAATAATTGGGGCTCCAGATATGGCTTTTCCT
CGTATAAACAATTTAAGTTTTTGGTTGTTACCTCCCTCTCTTTTATTACTTGTTGGCTCT
TCTAATACTTTTGGCGGTGCGGGAACAGGTTGAACCATTTATCCCCCTCTTTCTAGTTAT
ATTGGGCATTCTAATGTTACTGTTGATATGGTTATCTTTTCTTTACACATTGCTGGTGTT
TCATCTATTTTAGGTTCTATTAATTTCATTACTACAATTTTTAACATGCGTTCTTTTTCA
CAAAATTTGGAGAATATAAGTTTATTTGTGTGATCAGTTTTAATCACTGCTTTTTTGCTT
TTGTTTTCTTTACCTGTATTAGCTGGGGGCATCACTATGTTACTATTAGACCGAAATTTT
AATAGTTCTTTTTTTGATCCTTTTGGATTCGTAACCAAAGCCGTTTCGGCGGCTGAGGAT
TGCGGAGAAGACATGCAATCTAGCTTATCTAGAGGAAGTAAAAGTCGTAACAAGGTTTCC
GTAGGTGAACCTGCGGAAGGATCATTAACGGTTTA-----CCTCG---TACAGCGGTTT-
---ACTG--C----CGTACAAGGT-TGAACTTGAAATGTGTGTTGTCGTCGGTTGCTCTT
TAGTTAGCAC-CGGCGCGCACAGCCAAAACGTGTGCCGTTT--GCGGGATGCCTGTGCCA
CA--TACACTATGCACACGCTAGTGGCGAGAGGCTAGTG--CTTAAAACG-CGCTAGCCG
AGGCTATAAAGCAGCTGTAGCAATTGATTCGCTACGAATGGGCTGTCTTGACCGTTTGC-
-TTGGCCATTATGTTGAGCACGTCTGGTTGAGAAACAGCGTTAAACTGCCGTCCCGCTTG
AA-ACCCAAATCGCATTTTCTTTCTACAACC--AAAT--GTATCATGTTTGC--ATGATA
TATAGTCATTAGAACGTTGTTCTCTTGACATATATGTATACGCTTA-GACGTATAATAAA
CAAAACACACTCTGTGCGGTGGATCATTCGGCTCGTTGATCGATGAAGA
>15_Cor_mad_ET_007_04
TATTTTC---------TTTTTGGATTTTGGGCTGCTTCTGTTGGCTCTAGCCTAAGTTTT
CTTATTCGTACTGAATTGTCTCAACCTGGAATTTTTTTAGGTGATGAACATTTGTATAAT
GTTTTAGTTACATCTCATGCTTTGGTTATAATTTTTTTTATAGTTATGCCTATTTTAATT
GGGGGTTTTGGTAACTGGTTAGTTCCGTTAATAATTGGGGCTCCAGATATGGCTTTTCCT
CGTATAAACAATTTAAGTTTTTGGTTGTTACCTCCCTCTCTTTTATTACTTGTTGGCTCT
TCTAATACTTTTGGCGGTGCGGGAACAGGTTGAACCATTTATCCCCCTCTTTCTAGTTAT
ATTGGGCATTCTAATGTTACTGTTGATATGGTTATCTTTTCTTTACACATTGCTGGTGTT
TCATCTATTTTAGGTTCTATTAATTTCATTACTACAATTTTTAACATGCGTTCTTTTTCA
CAAAATTTGGAGAATATAAGTTTATTTGTGTGATCAGTTTTAATCACTGCTTTTTTGCTT
TTGTTTTCTTTACCTGTATTAGCTGGGGGCATCACTATGTTACTATTAGACCGAAATTTT
AATAGTTCTTTTTTTGATCCTTTTGGATTCGTAACCAAAGCCGTTTCGGCGGCTGAGGAT
TGCGGAGAAGACATGCAAACTAGCTTATCTAGAGGAAGTAAAAGTCGTAACAAGGTTTCC
GTAGGTGAACCTGCGGAAGGATCATTAACGGTTTA-----CCTCG---TACAGCGGTTT-
---ACTG--C----CGTACAAGGT-TGAACTTGAAATGTGTGTTGTCGTCGGTTGCTCTT
TAGTTAGCAC-CGGCGCGCACAGCCAAAACGTGTGCCGTTT--GCGGGATGCCTGTGCCA
CA--TACACTATGCACACGCTAGTGGCGAGAGGCTAGTG--CTTAAAACG-CGCTAGCCG
AGGCTATAAAGCAGCTGTAGCAATTGATTCGCTACGAATGGGCTGTCTTGACCGTTTGC-
-TTGGCCATTATGTTGAGCACGTCTGGTTGAGAAACAGCGTTAAACTGCCGTCCCGCTTG
AA-ACCCAAATCGCATTTTCTTTCTACAACC--AAAT--GTATCATGTTTGC--ATGATA
TATAGTCATTAGAACGTTGTTCTCTTGACATATATGTATACGCTTA-GACGTATAATAAA
CAAAACACACTCTGTGCGGTGGATCATTCGGCTCGTTGATCGATGAAGA
>16_Cor_mad_ET_007_06
TATTTTC---------TTTTTGGATTTTGGGCTGCTTCTGTTGGCTCTAGCCTAAGTTTT
CTTATTCGTACTGAATTGTCTCAACCTGGAATTTTTTTAGGTGATGAACATTTGTATAAT
GTTTTAGTTACATCTCATGCTTTGGTTATAATTTTTTTTATAGTTATGCCTATTTTAATT
GGGGGTTTTGGTAACTGGTTAGTTCCGTTAATAATTGGGGCTCCAGATATGGCTTTTCCT
CGTATAAACAATTTAAGTTTTTGGTTGTTACCTCCCTCTCTTTTATTACTTGTTGGCTCT
TCTAATACTTTTGGCGGTGCGGGAACAGGTTGAACCATTTATCCCCCTCTTTCTAGTTAT
ATTGGGCATTCTAATGTTACTGTTGATATGGTTATCTTTTCTTTACACATTGCTGGTGTT
TCATCTATTTTAGGTTCTATTAATTTCATTACTACAATTTTTAACATGCGTTCTTTTTCA
CAAAATTTGGAGAATATAAGTTTATTTGTGTGATCAGTTTTAATCACTGCTTTTTTGCTT
TTGTTTTCTTTACCTGTATTAGCTGGGGGCATCACTATGTTACTATTAGACCGAAATTTT
AATAGTTCTTTTTTTGATCCTTTTGGATTCGTAACCAAAGCCGTTTCGGCGGCTGAGGAT
TGCGGAGAAGACATGCAAACTAGCTTATCTAGAGGAAGTAAAAGTCGTAACAAGGTTTCC
GTAGGTGAACCTGCGGAAGGATCATTAACGGTTTA-----CCTCG---TACAGCGGTTT-
---ACTG--C----CGTACAAGGT-TGAACTTGAAATGTGTGTTGTCGTCGGTTGCTCTT
TAGTTAGCAC-CGGCGCGCACAGCCAAAACGTGTGCCGTTT--GCGGGATGCCTGTGCCA
CA--TACACTATGCACACGCTAGTGGCGAGAGGCTAGTG--CTTAAAACG-CGCTAGCCG
AGGCTATAAAGCAGCTGTAGCAATTGATTCGCTACGAATGGGCTGTCTTGACCGTTTGC-
-TTGGCCATTATGTTGAGCACGTCTGGTTGAGAAACAGCGTTAAACTGCCGTCCCGCTTG
AA-ACCCAAATCGCATTTTCTTTCTACAACC--AAAT--GTATCATGTTTGC--ATGATA
TATAGTCATTAGAACGTTGTTCTCTTGACATATATGTATACGCTTA-GACGTATAATAAA
CAAAACACACTCTGTGCGGTGGATCATTCGGCTCGTTGATCGATGAAGA
>17_Cor_imp_KG_012_01
TATTTTG---------TTTTTGGTTTTTGATCTGCCTCTGTTGGTTCAAGATTAAGTTTT
ATTATTCGAACAGAGTTATCTCAACCTGGTATTTTTCTTGGTGATGAACACCTTTATAAT
GTGATTGTAACATCTCATGCTCTAGTAATGATTTTTTTCATAGTAATACCTATTTTGATT
GGGGGCTTTGGTAATTGACTTGTTCCTTTGATGATTGGTGCTCCTGATATAGCTTTTCCT
CGTATGAATAATTTAAGTTTTTGGCTATTGCCTCCTGCTCTTTTTCTTCTTTTGACATCT
ACCAATGTCTATGGGGGAGCTGGTACTGGTTGAACTATTTATCCTCCACTTTCTAGTTAT
ATGGGTCATTCTAACGTGACGGTTGATATAGCCATTTTTTCTCTTCATATCGCTGGAGCA
TCTTCTATTTTCGGGGCTATTAATTTTATTACTACCATTTTTAATATGCGTTCACTTTCT
CAAAATTTAGAAAATATGAGTCTTTTTGTTTGATCTGTTCTGATCACAGCTTTCTTGTTG
TTATTATCACTTCCTGTATTAGCGGGAGGTATTCCTATCCTTTTAATGGATCGAAATTTT
AATAGTTCTTTTTTTGATCCTTTTGGATTCGTAACCAAAGCCGTTTCGGCGGCTGAGGAT
TGCGGAGAAGACATGCAAACTAGCTTATCTAGAGGAAGTAAAAGTCGTAACAAGGTTTCC
GTAGGTGAACCTGCGGAAGGATCATTAACGGTTTA-----CCTCG---TACAGTAGTTT-
---ACTA--C----AGTACAAGGT-TGAACTTGTAACGTGTGTTGT-GTTGGTTGCTCTT
TAGTCAGCAC-CAGCATACACAACCCAAAAGTGTGCCGTTT--GCGGGATGCCTGTGCCA
CA--TACACTATGCACACGCTAGTGGTGAGAGGCTGGTGGCGCTAAAACG-CTCCAGCCA
AGGCTATAAAGCAGCTGTAGCAACTGATTCGCTACAAATGGGCTGTCTTGATCGTTCGTT
TTCGACCATTATGTTGAGCGCGTGCGGTTGAGAAACAGCATTGAACTGCCGTCCCGCTTG
AA-ACCCAAATCGCATTTTCTTT-TACAACC----AT--ATATCATGTTTGC--ATGACG
TA--TTCATTAGAACTCTGTTCTTTTGATATATATCTATACGCTTC-GACGTATAATAAA
TAAAACACACTCTGTGCGGTGGATCATTCGGCTCGTTGATCGATGAAGA
>18_Cor_imp_KG_013_01
TATTTTG---------TTTTTGGTTTTTGATCTGCTTCTGTTGGTTCAAGATTAAGTTTT
ATTATTCGAACAGAGTTATCTCAACCTGGTATTTTTCTTGGTGATGAACACCTTTATAAT
GTGATTGTAACATCCCATGCTCTAGTAATGATTTTTTTCATAGTAATACCTATTTTGATC
GGAGGCTTTGGTAATTGACTTGTTCCTTTGATGATTGGTGCTCCTGATATAGCTTTTCCT
CGTATGAATAATTTAAGTTTTTGGCTATTGCCTCCTGCTCTTTTTCTTCTTTTGACATCT
ACCAATGTCTATGGGGGAGCTGGTACTGGTTGAACTATTTATCCTCCACTTTCTAGTTAT
ATGGGTCATTCTAACGTGACGGTCGATATAGCCATTTTTTCTCTTCATATCGCTGGAGCA
TCTTCTATTCTCGGGGCTATTAATTTTATTACTACCATTTTTAATATGCGTTCACTTTCT
CAAAATTTAGAAAATATGAGTCTTTTTGTTTGATCTGTTCTGATTACAGCTTTCTTGTTG
TTATTATCTCTTCCTGTATTAGCGGGAGGTATTACTATACTTTTAATGGATCGAAATTTT
AATAGTTCTTTTTTTGATCCTTTTGGATTCGTAACCAAAGCCGTTTCGGCGGCTGAGGAT
TGCGGAGAAGACATGCAAACTAGCTTATCTAGAGGAAGTAAAAGTCGTAACAAGGTTTCC
GTAGGTGAACCTGCGGAAGGATCATTAACGGTTTA-----CCTCG---TACAGTAGTTT-
---ACTA--C----AGTACAAGGT-TGAACTTGTAACGTGTGTTGT-GTTGGTTGCTCTT
TAGTCAGCAC-CAGCATACACAACCCAAAAGTGTGCCGTTT--GCGGGATGCCTGTGCCA
CA--TACACTATGCACACGCTAGTGGTGAGAGGCTGGTGGCGCTAAAACG-CTCCAGCCA
AGGCTATAAAGCAGCTGTAGCAACTGATTCGCTACAAATGGGCTGTCTTGATCGTTCGTT
TTCGACCATTATGTTGAGCGCGTGCGGTTGAGAAACAGCATTGAACTGCCGTCCCGCTTG
AA-ACCCAAATCGCATTTTCTTT-TACAACC----AT--ATATCATGTTTGC--ATGACG
TA--TTCATTAGAACTCTGTTCTTTTGATATATATCTATACGCTTC-GACGTATAATAAA
TAAAACACACTCTGTGCGGTGGATCATTCGGCTCGTTGATCGATGAAGA
>19_Cor_imp_KG_013_03
TATTTTG---------TTTTTGGTTTTTGATCTGCTTCTGTTGGTTCAAGATTAAGTTTT
ATTATTCGAACAGAGTTATCTCAACCTGGTATTTTTCTTGGTGATGAACACCTTTATAAT
GTGATTGTAACATCCCATGCTCTAGTAATGATTTTTTTCATAGTAATACCTATTTTGATT
GGAGGCTTTGGTAATTGACTTGTTCCTTTGATGATTGGCGCTCCTGATATAGCTTTTCCT
CGTATGAATAATTTAAGTTTTTGGCTATTGCCTCCTGCTCTTTTTCTTCTTTTGACATCT
ACCAATGTCTATGGGGGAGCTGGTACTGGTTGAACTATTTATCCTCCACTTTCTAGTTAT
ATGGGTCATTCTAACGTGACGGTCGATATAGCCATTTTTTCTCTTCATATTGCTGGAGCA
TCTTCTATTCTCGGGGCTATTAATTTTATTACTACCATTTTTAATATGCGTTCATTTTCT
CAAAATTTAGAAAATATGAGTCTTTTTGTTTGATCTGTTCTGATTACAGCTTTCTTGTTG
TTATTATCTCTTCCTGTATTAGCGGGAGGTATTACTATACTTTTAATGGATCGAAATTTT
AATAGTTCTTTTTTTGATCCTTTTGGATTCGTAACCAAAGCCGTTTCGGCGGCTGAGGAT
TGCGGAGAAGACATGCAAACTAGCTTATCTAGAGGAAGTAAAAGTCGTAACAAGGTTTCC
GTAGGTGAACCTGCGGAAGGATCATTAACGGTTTA-----CCTCG---TACAGTAGTTT-
---ACTA--C----AGTACAAGGT-TGAACTTGTAACGTGTGTTGT-GTTGGTTGCTCTT
TAGTCAGCAC-CAGCATACACAACCCAAAAGTGTGCCGTTT--GCGGGATGCCTGTGCCA
CA--TACACTATGCACACGCTAGTGGTGAGAGGCTGGTGGCGCTAAAACG-CTCCAGCCA
AGGCTATAAAGCAGCTGTAGCAACTGATTCGCTACAAATGGGCTGTCTTGATCGTTCGTT
TTCGACCATTATGTTGAGCGCGTGCGGTTGAGAAACAGCATTGAACTGCCGTCCCGCTTG
AA-ACCCAAATCGCATTTTCTTT-TACAACC----AT--ATATCATGTTTGC--ATGACG
TA--TTCATTAGAACTCTGTTCTTTTGATATATATCTATACGCTTC-GACGTATAATAAA
TAAAACACACTCTGTGCGGTGGATCATTCGGCTCGTTGATCGATGAAGA
>2_Cor_cor_KG_128_01
TATTTTT---------TATTCGGCTTTTGGTCTGCTTCTATCGGTTCCAGTTTGAGTTTT
CTCATTCGTACTGAATTGTCCCAGCCCGGTATTTTTTTAGGGGACGAGCATCTATATAAT
GTGTTGGTTACTTCTCATGCCCTTGTAATGATTTTCTTTATAGTGATGCCCATTTTAATT
GGGGGTTTTGGTAATTGGTTAGTCCCCCTTATAATTGGTGCATCTGATATAGCTTTTCCT
CGTATGAACAACCTAAGTTTTTGGCTTTTGCCCCCGGCCCTTTTTTTATTATTAAGCTCT
TCTAATACTTTTGGTGGAGCTGGCACAGGTTGGACTTTATACCCCCCTCTATCTAATTAT
TTGGGCCATTCTAATGTAACTGTGGATATAGCCATTTTTGCTTTGCACATTGCTGGGGCC
TCATCTATCCTTGGGGCTATTAATTTTATTACAACTATTTTTAATATGCGTTCTTTTTCT
CAAAATTTAGAAAGAATGAGCCTATTTGTCTGATCAGTGTTGATTACCGCTTTTTTGCTT
TTGCTATCTCTTCCTGTTTTGGCCGGAGGCATTACTATATTGTTAATGGATCGTAATTTC
AATAGTTCTTTTTTTGATCCTTTTGGATTCGTAACCAAAGCCGTTTCGGCGGCTGAGGAT
TGCGGAGAAGACATGCAAACTAGCTTATCTAGAGGAAGTAAAAGTCGTAACAAGGTTTCC
GTAGGTGAACCTGCGGAAGGATCATTAACGGTTTA-----CCTCG---TACAGTAGTTT-
---ACTA--C----GGTATAAGGT-TGAACTCGTAACGTGTGCCAT-GCTGGTTGCTCTT
TAGTCAGCAC-CAGCATGCACAACCAAAAAGTGTGCCGTTT--GCGGGATGCCTATGCCA
CA--TACACTATGCACACGCTAGTGGCGAGAGGCTAATGA-ATTAAAACG-CATTAGCCG
AGGCTATAAAGCAGCTGTAGCAATCGATTCGCTACAAATGGGCTGTCTTGATCGTTTGC-
-TTGGCCATTATGTTGAGCACGTGCGGTTGAGAAACAGCATTGAACTGCCGTCCCGCTTG
AA-ACCCAAATCGCATTTTCTTTCTATAACCATATAT--GTATCATGTTCGC--ATGACA
TA--TTCATTAGAACTCTGTTCTTCTGAT--ATATACATACGCTTT-GACGTATAAAAAG
TAAAACACACTCTGTGCGGTGGATCATTCGGCTCGTTGATCGATGAAGA
>20_Cor_imp_KG_013_04
TATTTTG---------TTTTTGGTTTTTGATCTGCTTCTGTTGGTTCAAGATTAAGTTTT
ATTATTCGAACAGAGTTATCTCAACCTGGTATTTTTCTTGGTGATGAACACCTTTATAAT
GTGATTGTAACATCCCATGCTCTAGTAATGATTTTTTTCATAGTAATACCTATTTTGATT
GGAGGCTTTGGTAATTGACTTGTTCCTTTGATGATTGGCGCTCCTGATATAGCTTTTCCT
CGTATGAATAATTTAAGTTTTTGGCTATTGCCTCCTGCTCTTTTTCTTCTTTTGACATCT
ACCAATGTCTATGGGGGAGCTGGTACTGGTTGAACTATTTATCCTCCACTTTCTAGTTAT
ATGGGTCATTCTAACGTGACGGTCGATATAGCCATTTTTTCTCTTCATATTGCTGGAGCA
TCTTCTATTCTCGGGGCTATTAATTTTATTACTACCATTTTTAATATGCGTTCATTTTCT
CAAAATTTAGAAAATATGAGTCTTTTTGTTTGATCTGTTCTGATTACAGCTTTCTTGTTG
TTATTATCTCTTCCTGTATTAGCGGGAGGTATTACTATACTTTTAATGGATCGAAATTTT
AATAGTTCTTTTTTTGATCCTTTTGGATTCGTAACCAAAGCCGTTTCGGCGGCTGAGGAT
TGCGGAGAAGACATGCAAACTAGCTTATCTAGAGGAAGTAAAAGTCGTAACAAGGTTTCC
GTAGGTGAACCTGCGGAAGGATCATTAACGGTTTA-----CCTCG---TACAGTAGTTT-
---ACTA--C----AGTACAAGGT-TGAACTTGTAACGTGTGTTGT-GTTGGTTGCTCTT
TAGTCAGCAC-CAGCATACACAACCCAAAAGTGTGCCGTTT--GCGGGATGCCTGTGCCA
CA--TACACTATGCACACGCTAGTGGTGAGAGGCTGGTGGCGCTAAAACG-CTCCAGCCA
AGGCTATAAAGCAGCTGTAGCAACTGATTCGCTACAAATGGGCTGTCTTGATCGTTCGTT
TTCGACCATTATGTTGAGCGCGTGCGGTTGAGAAACAGCATTGAACTGCCGTCCCGCTTG
AA-ACCCAAATCGCATTTTCTTT-TACAACC----AT--ATATCATGTTTGC--ATGACG
TA--TTCATTAGAACTCTGTTCTTTTGATATATATCTATACGCTTC-GACGTATAATAAA
TAAAACACACTCTGTGCGGTGGATCATTCGGCTCGTTGATCGATGAAGA
>21_Cor_imp_KG_014_01
TATTTTG---------TTTTTGGTTTTTGATCTGCTTCTGTTGGTTCAAGATTAAGTTTT
ATTATTCGAACAGAGTTATCTCAACCTGGTATTTTTCTTGGTGATGAACACCTTTATAAT
GTGATTGTAACATCCCATGCTCTAGTAATGATTTTTTTCATAGTAATACCTATTTTGATT
GGAGGCTTTGGTAATTGACTTGTTCCTTTGATGATTGGCGCTCCTGATATAGCTTTTCCT
CGTATGAATAATTTAAGTTTTTGGCTATTGCCTCCTGCTCTTTTTCTTCTTTTGACATCT
ACCAATGTCTATGGGGGAGCTGGTACTGGTTGAACTATTTATCCTCCACTTTCTAGTTAT
ATGGGTCATTCTAACGTGACGGTCGATATAGCCATTTTTTCTCTTCATATTGCTGGAGCA
TCTTCTATTCTCGGGGCTATTAATTTTATTACTACCATTTTTAATATGCGTTCATTTTCT
CAAAATTTAGAAAATATGAGTCTTTTTGTTTGATCTGTTCTGATTACAGCTTTCTTGTTG
TTATTATCTCTTCCTGTATTAGCGGGAGGTATTACTATACTTTTAATGGATCGAAATTTT
AATAGTTCTTTTTTTGATCCTTTTGGATTCGTAACCAAAGCCGTTTCGGCGGCTGAGGAT
TGCGGAGAAGACATGCAAACTAGCTTATCTAGAGGAAGTAAAAGTCGTAACAAGGTTTCC
GTAGGTGAACCTGCGGAAGGATCATTAACGGTTTA-----CCTCG---TACAGTAGTTT-
---ACTA--C----AGTACAAGGT-TGAACTTGTAACGTGTGTTGT-GTTGGTTGCTCTT
TAGTCAGCAC-CAGCATACACAACCCAAAAGTGTGCCGTTT--GCGGGATGCCTGTGCCA
CA--TACACTATGCACACGCTAGTGGTGAGAGGCTGGTGGCGCTAAAACG-CTCCAGCCA
AGGCTATAAAGCAGCTGTAGCAACTGATTCGCTACAAATGGGCTGTCTTGATCGTTCGTT
TTCGACCATTATGTTGAGCGCGTGCGGTTGAGAAACAGCATTGAACTGCCGTCCCGCTTG
AA-ACCCAAATCGCATTTTCTTT-TACAACC----AT--ATATCATGTTTGC--ATGACG
TA--TTCATTAGAACTCTGTTCTTTTGATATATATCTATACGCTTC-GACGTATAATAAA
TAAAACACACTCTGTGCGGTGGATCATTCGGCTCGTTGATCGATGAAGA
>22_Cor_sub_KG_129_02
TATTTTA---------TTTTTGGTTTTTGGTCTGCGTCTATTGGATCAAGTTTAAGCTTT
ATTATCCGAACCGAATTATCTCAACCAGGAATCTTTCTTGGGGATGAGCATCTGTATAAT
GTATTGGTTACTTCACATGCTTTAGTCATAATTTTTTTTATAGTCATACCTATTTTAATT
GGGGGCTTTGGAAATTGGTTAGTCCCCTTGATGATTGGTGCCCCCGATATGGCCTTTCCT
CGAATAAATAATCTTAGCTTTTGACTTTTACCTCCTGCCCTTATGTTGTTATTAGCCTCT
TCTAACACCTACGGTGGAGTCGGGACAGGATGAACTCTTTATCCCCCTTTGTCTAGCTAT
TTAGGTCACTCTAACGTCACTGTTGATATAGCTATTTTTTCATTGCATATTGCTGGGGCT
TCTTCTATTCTGGGGGCTATTAATTTTATTACTACTATTTTTAACATACGTTCTCTTTCG
CAAAATTTAGAGAATATAAGTTTATTTGTATGATCTGTTTTAATCACCGCATTTTTGCTA
CTTTTATCCCTCCCAGTTTTGGCCGGTGGGATTACCATACTGTTAATAGATCGAAACTTT
AATAGCTCTTTTTTTGATCCTTTTGGATTCGTAACCAAAGCCGTTTCGGCGGCTGAGGAT
TGCGGAGAAGACATGCAAACTAGCTTATCTAGAGGAAGTAAAAGTCGTAACAAGGTTTCC
GTAGGTGAACCTGCGGAAGGATCATTAACGGTTTA-----CCTCG---TACAGCAGTTT-
---ACTG--C----AGTACAAGGT-TGAACTTGAAACGTGTGTCGT-GCTGGTTGCTCT-
-AGTCAGCAC-TAGCACACACAACTCAAAAGTGTGCCGTTT--GCGGGATGCCTGTGCCA
CA--TACACTATGCACACGCTAGTGGCGAGAAGCTGA-TGCCTTAAAACG-CATCAGCCG
AGGCTATAAAGCAGCTGTAGCAATTGATTCGCTACAAATGGGCTGTCTTGATCGTTTGC-
-TTGGCCATTATGTTGAGCACACGCGGTTGAGAAACAGCATTGAAAAGCCGTCCCGCTTG
AA-ACCCAAATCGCATTTTCTTTTTACAACC----ATTCATATCATGTTTGCATATGATA
TA--GTCATTAGAACGTTGTTCTCTTGATATATATACATACGTTACAAACGTATTATACA
GAAAACACACTCTGTGCGGTGGATCATTCGGCTCGTTGATCGATGAAGA
>23_Cor_sub_KG_129_04
TATTTTA---------TTTTTGGTTTTTGGTCTGCGTCTATTGGATCAAGTTTAAGCTTT
ATTATCCGAACCGAATTATCTCAACCAGGAATCTTTCTTGGGGATGAGCATCTGTATAAT
GTATTGGTTACTTCACATGCTTTAGTCATAATTTTTTTTATAGTCATACCTATTTTAATT
GGGGGCTTTGGAAATTGGTTAGTCCCCTTGATGATTGGTGCCCCCGATATGGCCTTTCCT
CGAATAAATAATCTTAGCTTTTGACTTTTACCTCCTGCCCTTATGTTGTTATTAGCCTCT
TCTAACACCTACGGGGGAGCCGGGACAGGATGAACTCTTTATCCCCCTTTGTCTAGCTAT
TTAGGTCACTCTAACGTCACTGTTGATATAGCTATTTTTTCATTGCATATTGCTGGGGCT
TCTTCTATTCTGGGGGCTATTAATTTTATTACTACTATTTTTAACATACGTTCTCTTTCG
CAAAATTTAGAGAATATAAGTTTATTTGTATGATCTGTTTTAATCACCGCATTTTTGCTA
CTTTTATCCCTCCCAGTTTTGGCCGGTGGGATTACCATACTGTTAATAGATCGAAACTTT
AATAGCTCTTTTTTTGATCCTTTTGGATTCGTAACCAAAGCCGTTTCGGCGGCTGAGGAT
TGCGGAGAAGACATGCAAACTAGCTTATCTAGAGGAAGTAAAAGTCGTAACAAGGTTTCC
GTAGGTGAACCTGCGGAAGGATCATTAACGGTTTA-----CCTCG---TACAGCAGTTT-
---ACTG--C----AGTACAAGGT-TGAACTTGAAACGTGTGTCGT-GCTGGTTGCTCT-
-AGTCAGCAC-TAGCACACACAACTCAAAAGTGTGCCGTTT--GCGGGATGCCTGTGCCA
CA--TACACTATGCACACGCTAGTGGCGAGAAGCTGA-TGCCTTAAAACG-CATCAGCCG
AGGCTATAAAGCAGCTGTAGCAATTGATTCGCTACAAATGGGCTGTCTTGATCGTTTGC-
-TTGGCCATTATGTTGAGCACACGCGGTTGAGAAACAGCATTGAACTGCCGTCCCGCTTG
AA-ACCCAAATCGCATTTTCTTTTTACAACC----ATTCATATCATGTTTGCATATGATA
TA--GTCATTAGAACGTTGTTCTCTTGATATATATACATACGTTACAAACGTATTATACA
GAAAACACACTCTGTGCGGTGGATCATTCGGCTCGTTGATCGATGAAGA
>24_Ech_suc_MG_005_01
TACTTTATATTTTTATTTTTTGGTTTATGGGCTGCTTCTGTTGGTTCAAGTTTAAGGTTT
TTAATTCGAACTGAATTATCTCAACCAGGAATTTGGTTAGGCGACGAGCATTTATATAAT
GTCTTAGTTACTTCCCATGCTTTAATTATAATTTTTTTTATGGTAATACCAATCTTAATT
GGTGGTTTTGGTAATTGATTAATTCCTATTATAATTGGTGCCCCGGATATGTCATTTCCT
CGAATAAATAATTTAAGTTTTTGGCTTTTACTACCTTCTTTGCTTTTGCTATTGATTTCT
TCTAATATTAGATCTGGTGTGGGCTCTGGTTGAACTTTATACCCACCTTTATCTGAATTT
ATTGGTCATTCTAATTATACTGTTGATATGGCTATTTTTTCTTTCCATGTTGCTGGTGCT
TCTTCTATTTTAGGTGCTATTAATTTTATTACTACTATTTTGAATATACGTTTTTTTTCT
TTAAATATAGAACAGTTATCTTTATTTGTTTGATCTGTTTTGATTACTGCTATCTTACTA
ATTTTATCTTTACCTGTTTTAGCCGGCGGTATTACTATATTATTGTTAGATCGTAATTTT
AATAGTTCTTTTTTTGATCCTTTTGGATTGGTCGCCAAAGCTGTTTCGGCAGCTAAGGAT
GACTGAGAAGACGCCCAAACTAGCTTATCTAGAGGAAGTAAAAGTCGTAACAAGGTTTCC
GTAGGTGAACCTGCGGAAGGATCATTATCGGTTTAAACAAGTACTAAATGT-GCGTGATA
ACAAGCGTGCACGAAGTATGAGTTGAAAACACGAAACATGTAT-GT-GTTTG-CGTGCCG
CTGTATGCGCGCAACACTACTGCCTTCAAAGTGTGCCTTTTTCGTGGGATGTCTACGTCA
CATTTCTATTCTGCACACGAACGTGACGGAAGACTGA-AACT------CGTGTTCAGTCG
AGACTATAAAGCAGCTGCGGCAATAGATCTGCTGCCAATGGGCTGCCT--GACGCACAT-
-TTTGTTGCCAAGTTTGCGACAAAGCGTTAAGG---CGTATTGCA-TGCCGTCCCATATG
AACAACCCAATCGCATTATTTTTTTCAAACC----ATT-ATACTAACTTTATTTGTTGTA
TA---------------TACGCA----------ACACATGCTTTTC-AGCATGATATAAA
TGAAACACACTCTATGCGGTGGATCATTCGGCTCGTGGATCGATGAAGA
>3_Cor_cor_KG_128_04
TATTTTC---------TATTCGGCTTCTGGTCTGCTTCTATCGGTTCCAGTTTGAGTTTT
CTCATTCGTACTGAATTGTCTCAGCCCGGCATTTTTTTAGGGGACGAGCATTTATATAAT
GTGTTGGTTACTTCTCATGCCCTTGTAATGATTTTCTTTATGGTGATGCCCATTTTAATT
GGGGGTTTTGGTAATTGGTTAGTCCCCCTTATAATTGGTGCACCCGATATGGCTTTTCCT
CGTATGAACAATCTAAGTTTTTGGCTTTTGCCTCCGGCCCTTTTTTTATTATTAAGCTCT
TCTAACACTTTTGGTGGAGCTGGCACAGGTTGGACTTTGTACCCCCCCCTTTCTAATTAT
TTGGGCCACTCTAATGTGACTGTGGATATAGCCATTTTTGCTTTACACATTGCTGGGGCC
TCTTCTATTCTTGGGGCTATTAATTTTATTACAACTATTTTTAATATGCGTTCTTTTTCT
CAGAATTTAGAAAGAATGAGCCTCTTTGTTTGATCAGTGTTGATTACCGCTTTTTTGCTT
TTGCTATCCCTTCCTGTTTTGGCCGGAGGCATTACTATATTGATTATGGATCGTAATTTC
AATAGTTCTTTTTTTGATCCTTTTGGATTCGTAACCAAAGCCGTTTCGGCGGCTGAGGAT
TGCGGAGAAGACATGCAAACTAGCTTATCTAGAGGAAGTAAAAGTCGTAACAAGGTTTCC
GTAGGTGAACCTGCGGAAGGATCATTAACGGTTTA-----CCTCG---TACAGTAGTTT-
---ACTA--C----GGTACAAGGT-TGAACTCGTAACGTGTGCCAT-GCTGGTTGCTCTT
TAGTCAGCAC-CAGCATGCACAACCAAAAAGTGTGCCGTTT--GCGGGATGCCTATGCCA
CA--TACACTATGCACACGCTAGTGGTGAGAGGCTAATGA-ATTAAAACG-CATTAGCCG
AGGCTATAAAGCAGCTGTAGCAATCGATTCGCTACAAATGGGCTGTCTTGATCGTTTGC-
-TTGGCCATTATGTTGAGCACGTGCGGTTGAGAAACAGCATTGAACTGCCGTCCCGCTTG
AA-ACCCAAATCGCATTTTCTTTCTATAACCATATAT--GTATCATGTTCGC--ATGACA
TA--TTCATTAGAACTCTGTTCTTCTGAT--ATATACATACGCTTT-GACGTATAAAAAG
TAAAACACACTCTGTGCGGTGGATCATTCGGCTCGTTGATCGATGAAGA
>4_Cor_lob_FR_139_03
TATTTTC---------TTTTTGGATTTTGAGCTGCCTCTGTTGGCTCTAGTTTGAGTTTT
CTTATTCGTACTGAACTGTCTCAACCTGGTATTTTTTTGGGGGACGAACATTTGTACAAT
GTTCTAGTTACATCTCATGCTTTAGTTATAATTTTTTTTATGGTTATGCCCATTTTAATT
GGTGGTTTTGGTAATTGACTAGTGCCTTTAATAATCGGAGCTCCAGATATAGCTTTTCCC
CGTATAAATAATTTAAGATTTTGATTACTACCCCCTGCTCTCTTATTAATTATTGGTTCT
TCTAATACCTTGGGCGGGGCGGGAACCGGTTGGACTATTTATCCCCCTCTTTCTAGCTAT
ATCGGACATTCTAATGTGACTGTCGATATAGCGATTTTTTCTTTACATATTGCTGGTGCC
TCATCTATTTTGGGGGCTATTAATTTCATTACCACAATTTTTAATATACGCTCTTTTTCA
CAAAATTTGGAGAATATAAGTTTATTTGTATGATCGGTTTTAATTACTGCCTTTTTGCTT
TTACTCTCTTTACCTGTGTTAGCTGGGGGCATTACTATGCTGCTACTAGTCCGAAATTTT
AATAGCTCTTTTTTCGATCCTTTTGGATTCGTAACCAAAGCCGTTTCGGCGGCTGAGGAT
TGCGGAGAAGACATGCAAACTAGCTTATCTAGAGGAAGTAAAAGTCGTAACAAGGTTTCC
GTAGGTGAACCTGCGGAAGGATCATTAACGGTTTA-----CCTCG---TACAGCGGTTT-
---ACTG--C----CGTACAAGGT-TGAACTCGAAATGTGTGTTGTCGTCGGTTGCTCTT
CAGTTAGCAC-CGGCGCGCACAGCCAAAAAGTGTGCCGTTT--GCGGGATGCCTGTGCCA
CA--TACACTATGCACACGCTAGTGGCGAGAGGCTAGTG--CTTAAAACG-CGCTAGCCG
AGGCTATAAAGCAGCTGTAGCAATCGATTCGCTACGAATGGGCTGTCTTGACCGTTTGC-
-TTGGCCATTATGTTGAGCACGTCTGGTTGAGAAACAGCATTAAACTGCCGTCCCGCTTG
AA-ACCCAAATCGCATTTTCTTTCTACAACC--AAAT--GTATCATGTTTGC--ATGATA
TA--GTCATTAGAACGTTGTTCTCTTGACATATATGTATACGCTTA-GACGTATAATAAA
TAAAACACACTCTGTGCGGTGGATCATTCGGCTCGTTGATCGATGAAGA
>5_Cor_lob_KG_013_01
TATTTTC---------TTTTTGGATTTTGAGCTGCTTCTGTTGGCTCTAGTTTGAGTTTT
CTTATTCGTACTGAATTGTCTCAACCTGGTATTTTTTTGGGGGACGAACATTTGTACAAT
GTTCTAGTTACATCTCATGCTTTAGTTATAATTTTTTTTATGGTTATGCCCATTTTAATT
GGTGGTTTTGGTAATTGACTAGTGCCTTTAATAATTGGAGCTCCAGATATAGCTTTTCCC
CGTATAAATAATTTAAGATTTTGATTACTACCCCCTGCTCTCTTATTAATTATTGGTTCT
TCTAATACCTTGGGCGGGGCGGGAACCGGTTGGACTATTTATCCCCCTCTTTCTAGCTAT
ATCGGACATTCTAATGTGACTGTCGATATAGCCATTTTTTCTTTACATATTGCTGGTGCC
TCATCTATTTTGGGGGCTATTAATTTCATTACCACAATTTTTAATATACGCTCTTTTTCA
CAAAATTTGGAGAATATAAGTTTATTTGTATGATCGGTCTTAATTACTGCCTTTTTGCTT
TTACTCTCTTTACCCGTGTTAGCTGGGGGCATTGCTATGTTGCTACTAGTCCGAAATTTT
AATAGCTCTTTTTTCGATCCTTTTGGATTCGTAACCAAAGCCGTTTCGGCGGCTGAGGAT
TGCGGAGAAGACATGCAAACTAGCTTATCTAGAGGAAGTAAAAGTCGTAACAAGGTTTCC
GTAGGTGAACCTGCGGAAGGATCATTAACGGTTTA-----CCTCG---TACAGCGGTTT-
---ACTG--C----CGTACAAGGT-TGAACTCGAAATGTGTGTTGTCGTCGGTTGCTCTT
CAGTTAGCAC-CGGCGCGCACAGCCAAAAAGTGTGCCGTTT--GCGGGATGCCTGTGCCA
CA--TACACTATGCACACGCTAGTGGCGAGAGGCTAGTG--CTTAAAACG-CGCTAGCCG
AGGCTATAAAGCAGCTGTAGCAATCGATTCGCTACGAATGGGCTGTCTTGACCGTTTGC-
-TTGGCCATTATGTTGAGCACGTCTGGTTGAGAAACAGCATTAAACTGCCGTCCCGCTTG
AA-ACCCAAATCGCATTTTCTTTCTACAACC--AAAT--GTATCATGTTTGC--ATGATA
TA--GTCATTAGAACGTTGTTCTCTTGACATATATGTATACGCTTA-GACGTATAATAAA
TAAAACACACTCTGTGCGGTGGATCATTCGGCTCGTTGATCGATGAAGA
>6_Cor_lob_KG_013_02
TATTTTC---------TTTTTGGATTTTGAGCTGCTTCTGTTGGCTCTAGTTTGAGTTTT
CTTATTCGTACTGAATTGTCTCAACCTGGTATTTTTTTGGGGGACGAACATTTGTACAAT
GTTCTAGTTACATCTCATGCTTTAGTTATAATTTTTTTTATGGTTATGCCCATTTTAATT
GGTGGTTTTGGTAATTGACTAGTGCCTTTAATAATTGGAGCTCCAGATATAGCTTTTCCC
CGTATAAATAATTTAAGATTTTGATTACTACCCCCTGCTCTCTTATTAATTATTGGTTCT
TCTAATACCTTGGGCGGGGCGGGAACCGGTTGGACTATTTATCCCCCTCTTTCTAGCTAT
ATCGGACATTCTAATGTGACTGTCGATATAGCCATTTTTTCTTTACATATTGCTGGTGCC
TCATCTATTTTGGGGGCTATTAATTTCATTACCACAATTTTTAATATACGCTCTTTTTCA
CAAAATTTGGAGAATATAAGTTTATTTGTATGATCGGTCTTAATTACTGCCTTTTTGCTT
TTACTCTCTTTACCCGTGTTAGCTGGGGGCATTGCTATGTTGCTACTAGTCCGAAATTTT
AATAGCTCTTTTTTCGATCCTTTTGGATTCGTAACCAAAGCCGTTTCGGCGGCTGAGGAT
TGCGGAGAAGACATGCAAACTAGCTTATCTAGAGGAAGTAAAAGTCGTAACAAGGTTTCC
GTAGGTGAACCTGCGGAAGGATCATTAACGGTTTA-----CCTCG---TACAGCGGTTT-
---ACTG--C----CGTACAAGGT-TGAACTCGAAATGTGTGTTGTCGTCGGTTGCTCTT
CAGTTAGCAC-CGGCGCGCACAGCCAAAAAGTGTGCCGTTT--GCGGGATGCCTGTGCCA
CA--TACACTATGCACACGCTAGTGGCGAGAGGCTAGTG--CTTAAAACG-CGCTAGCCG
AGGCTATAAAGCAGCTGTAGCAATCGATTCGCTACGAATGGGCTGTCTTGACCGTTTGC-
-TTGGCCATTATGTTGAGCACGTCTGGTTGAGAAACAGCATTAAACTGCCGTCCCGCTTG
AA-ACCCAAATCGCATTTTCTTTCTACAACC--AAAT--GTATCATGTTTGC--ATGATA
TA--GTCATTAGAACGTTGTTCTCTTGACATATATGTATACGCTTA-GACGTATAATAAA
TAAAACACACTCTGTGCGGTGGATCATTCGGCTCGTTGATCGATGAAGA
>7_Cor_lob_KG_013_03
TATTTTC---------TTTTTGGATTTTGAGCTGCTTCTGTTGGCTCTAGTTTGAGTTTT
CTTATTCGTACTGAATTGTCTCAACCTGGTATTTTTTTGGGGGACGAACATTTGTACAAT
GTTCTAGTTACATCTCATGCTTTAGTTATAATTTTTTTTATGGTTATGCCCATTTTAATT
GGTGGTTTTGGTAATTGACTAGTGCCTTTAATAATTGGAGCTCCAGATATAGCTTTTCCC
CGTATAAATAATTTAAGATTTTGATTACTACCCCCTGCTCTCTTATTAATTATTGGTTCT
TCTAATACCTTGGGCGGGGCGGGAACCGGTTGGACTATTTATCCCCCTCTTTCTAGCTAT
ATCGGACATTCTAATGTGACTGTCGATATAGCCATTTTTTCTTTACATATTGCTGGTGCC
TCATCTATTTTGGGGGCTATTAATTTCATTACCACAATTTTTAATATACGCTCTTTTTCA
CAAAATTTGGAGAATATAAGTTTATTTGTATGATCGGTCTTAATTACTGCCTTTTTGCTT
TTACTCTCTTTTCCCGTGTTAACTGGGGGCATTGCTATGTAGCTTTTAGTCCGAAATTTT
AATAGCTCTTTTTTCGATCCTTTTGGATTCGTAACCAAAGCCGTTTCGGCGGCTGAGGAT
TGCGGAGAAGACATGCAAACTAGCTTATCTAGAGGAAGTAAAAGTCGTAACAAGGTTTCC
GTAGGTGAACCTGCGGAAGGATCATTAACGGTTTA-----CCTCG---TACAGCGGTTT-
---ACTG--C----CGTACAAGGT-TGAACTCGAAATGTGTGTTGTCGTCGGTTGCTCTT
CAGTTAGCAC-CGGCGCGCACAGCCAAAAAGTGTGCCGTTT--GCGGGATGCCTGTGCCA
CA--TACACTATGCACACGCTAGTGGCGAGAGGCTAGTG--CTTAAAACG-CGCTAGCCG
AGGCTATAAAGCAGCTGTAGCAATCGATTCGCTACGAATGGGCTGTCTTGACCGTTTGC-
-TTGGCCATTATGTTGAGCACGTCTGGTTGAGAAACAGCATTAAACTGCCGTCCCGCTTG
AA-ACCCAAATCGCATTTTCTTTCTACAACC--AAAT--GTATCATGTTTGC--ATGATA
TA--GTCATTAGAACGTTGTTCTCTTGACATATATGTATACGCTTA-GACGTATAATAAA
TAAAACACACTCTGTGCGGTGGATCATTCGGCTCGTTGATCGATGAAGA
>8_Cor_lob_KG_013_04
TATTTTC---------TTTTTGGATTTTGAGCTGCTTCTGTTGGCTCTAGTTTGAGTTTT
CTTATTCGTACTGAATTGTCTCAACCTGGTATTTTTTTGGGGGACGAACATTTGTACAAT
GTTCTAGTTACATCTCATGCTTTAGTTATAATTTTTTTTATGGTTATGCCCATTTTAATT
GGTGGTTTTGGTAATTGACTAGTGCCTTTAATAATTGGAGCTCCAGATATAGCTTTTCCC
CGTATAAATAATTTAAGATTTTGATTACTACCCCCTGCTCTCTTATTAATTATTGGTTCT
TCTAATACCTTGGGCGGGGCGGGAACCGGTTGGACTATTTATCCCCCTCTTTCTAGCTAT
ATCGGACATTCTAATGTGACTGTCGATATAGCCATTTTTTCTTTACATATTGCTGGTGCC
TCATCTATTTTGGGGGCTATTAATTTCATTACCACAATTTTTAATATACGCTCTTTTTCA
CAAAATTTGGAGAATATAAGTTTATTTGTATGATCGGTCTTAATTACTGCCTTTTTGCTT
TTACTCTCTTTACCCGTGTTAACTGGGGGCATTGCTATGTAGCTACTAGTCCGAAATTTT
AATAGCTCTTTTTTCGATCCTTTTGGATTCGTAACCAAAGCCGTTTCGGCGGCTGAGGAT
TGCGGAGAAGACATGCAAACTAGCTTATCTAGAGGAAGTAAAAGTCGTAACAAGGTTTCC
GTAGGTGAACCTGCGGAAGGATCATTAACGGTTTA-----CCTCG---TACAGCGGTTT-
---ACTG--C----CGTACAAGGT-TGAACTCGAAATGTGTGTTGTCGTCGGTTGCTCTT
CAGTTAGCAC-CGGCGCGCACAGCCAAAAAGTGTGCCGTTT--GCGGGATGCCTGTGCCA
CA--TACACTATGCACACGCTAGTGGCGAGAGGCTAGTG--CTTAAAACG-CGCTAGCCG
AGGCTATAAAGCAGCTGTAGCAATCGATTCGCTACGAATGGGCTGTCTTGACCGTTTGC-
-TTGGCCATTATGTTGAGCACGTCTGGTTGAGAAACAGCATTAAACTGCCGTCCCGCTTG
AA-ACCCAAATCGCATTTTCTTTCTACAACC--AAAT--GTATCATGTTTGC--ATGATA
TA--GTCATTAGAACGTTGTTCTCTTGACATATATGTATACGCTTA-GACGTATAATAAA
TAAAACACACTCTGTGCGGTGGATCATTCGGCTCGTTGATCGATGAAGA
>9_Cor_lob_KG_127_03
TATTTTC---------TTTTTGGATTTTGAGCTGCTTCTGTTGGCTCTAGTTTGAGTTTT
CTTATTCGTACTGAACTGTCTCAACCTGGTATTTTTTTGGGGGACGAACATTTGTACAAT
GTTCTAGTTACATCTCATGCTTTAGTTATAATTTTTTTTATGGTTATGCCCATTTTAATT
GGTGGTTTTGGTAATTGACTAGTGCCTTTAATAATCGGAGCTCCAGATATAGCTTTTCCC
CGTATAAATAATTTAAGATTTTGATTACTACCCCCTGCTCTCTTATTAATTATTGGTTCT
TCTAATACCTTGGGCGGGGCGGGAACCGGTTGGACTATTTATCCCCCTCTTTCTAGCTAT
ATCGGACATTCTAATGTGACTGTCGATATAGCCATTTTTTCTTTACATATTGCTGGTGCC
TCATCTATTTTGGGGGCTATTAATTTCATTACCACAATTTTTAATATACGCTCTTTTTCA
CAAAATTTGGAGAATATAAGTTTATTTGTATGATCGGTCTTAATTACTGCCTTTTTGCTT
TTACTCTCTTTACCCGTGTTAGCTGGGGGCATTACTATGTTGCTACTAGACCGAAATTTT
AATAGCTCTTTTTTCGATCCTTTTGGATTCGTAACCAAAGCCGTTTCGGCGGCTGAGGAT
TGCGGAGAAGACATGCAAACTAGCTTATCTAGAGGAAGTAAAAGTCGTAACAAGGTTTCC
GTAGGTGAACCTGCGGAAGGATCATTAACGGTTTA-----CCTCG---TACAGCGGTTT-
---ACTG--C----CGTACAAGGT-TGAACTCGAAATGTGTGTTGTCGTCGGTTGCTCTT
CAGTTAGCAC-CGGCGCGCACAGCCAAAAAGTGTGCCGTTT--GCGGGATGCCTGTGCCA
CA--TACACTATGCACACGCTAGTGGCGAGAGGCTAGTG--CTTAAAACG-CGCTAGCCG
AGGCTATAAAGCAGCTGTAGCAATCGATTCGCTACGAATGGGCTGTCTTGACCGTTTGC-
-TTGGCCATTATGTTGAGCACGTCTGGTTGAGAAACAGCATTAAACTGCCGTCCCGCTTG
AA-ACCCAAATCGCATTTTCTTTCTACAACC--AAAT--GTATCATGTTTGC--ATGATA
TA--GTCATTAGAACGTTGTTCTCTTGACATATATGTATACGCTTA-GACGTATAATAAA
TAAAACACACTCTGTGCGGTGGATCATTCGGCTCGTTGATCGATGAAGA
